# Supplementary material for: ﻿Two new karst-adapted species in the Cyrtodactyluspulchellus group (Reptilia, Gekkonidae) from southern Thailand
Source: Zookeys. 2023 Sep 14;1179:313–52. doi: 10.3897/zookeys.1179.109712 (PMC10514696; doi:10.3897/zookeys.1179.109712)
Supplement: XML Treatment for Cyrtodactylus sungaiupe [file zookeys.1179.109712-treatment1.xml]

<!DOCTYPE tp:taxon-treatment
  PUBLIC "-//TaxonX//DTD Taxonomic Treatment Publishing DTD v0 20100105//EN" "tax-treatment-NSO.dtd">
<tp:taxon-treatment xmlns:tp="http://www.plazi.org/taxpub"><tp:treatment-meta><kwd-group><label>Taxon classification</label><kwd>
                <named-content content-type="kingdom">Animalia</named-content>
              </kwd><kwd>
                <named-content content-type="order">Squamata</named-content>
              </kwd><kwd>
                <named-content content-type="family">Gekkonidae</named-content>
              </kwd></kwd-group><mixed-citation publication-type="journal"><person-group><name><surname>Termprayoon</surname><given-names>Korkhwan</given-names></name><name><surname>Rujirawan</surname><given-names>Attapol</given-names></name><name><surname>Grismer</surname><given-names>L. Lee</given-names></name><name><surname>Wood Jr</surname><given-names>Perry L.</given-names></name><name><surname>Aowphol</surname><given-names>Anchalee</given-names></name></person-group><article-title>﻿Two new karst-adapted species in the <italic><tp:taxon-name><tp:taxon-name-part taxon-name-part-type="genus" reg="Cyrtodactylus">Cyrtodactylus</tp:taxon-name-part><tp:taxon-name-part taxon-name-part-type="species" reg="pulchellus">pulchellus</tp:taxon-name-part></tp:taxon-name></italic> group (<tp:taxon-name><tp:taxon-name-part taxon-name-part-type="class">Reptilia</tp:taxon-name-part></tp:taxon-name>, <tp:taxon-name><tp:taxon-name-part taxon-name-part-type="family">Gekkonidae</tp:taxon-name-part></tp:taxon-name>) from southern Thailand</article-title><source>Zookeys</source><day>14</day><month>09</month><year>2023</year><volume>1179</volume><fpage>313</fpage><lpage>352</lpage><pub-id pub-id-type="doi">10.3897/zookeys.1179.109712</pub-id></mixed-citation></tp:treatment-meta><tp:nomenclature><label>﻿</label><tp:taxon-name>
              <object-id xmlns:xlink="http://www.w3.org/1999/xlink" content-type="arpha" xlink:type="simple">016FBB3D-0A29-5AEB-A616-145EF7A305E8</object-id>
              <tp:taxon-name-part taxon-name-part-type="genus" reg="Cyrtodactylus">Cyrtodactylus</tp:taxon-name-part>
              <tp:taxon-name-part taxon-name-part-type="species" reg="sungaiupe">sungaiupe</tp:taxon-name-part>
              <object-id xmlns:xlink="http://www.w3.org/1999/xlink" content-type="zoobank" xlink:type="simple">https://zoobank.org/ABB055B2-3790-4DF5-8811-E7CC317AC937</object-id>
            </tp:taxon-name><tp:taxon-status xmlns:xlink="http://www.w3.org/1999/xlink" xlink:type="simple">sp. nov.</tp:taxon-status><xref ref-type="fig" rid="F5">Figs 5</xref><xref ref-type="fig" rid="F6">, 6</xref><xref ref-type="fig" rid="F7">, 7 Thung Wa Bent-toed Gecko</xref></tp:nomenclature><tp:treatment-sec sec-type="type material" id="SECID0EGWCI"><title>Type material.</title><p><bold><italic>Holotype</italic>.</bold> Adult male (<abbrev xmlns:xlink="http://www.w3.org/1999/xlink" xlink:title="Zoological Museum, Kasetsart University" id="ABBRID0ERWCI" xlink:type="simple">ZMKU</abbrev> R 01009, Figs <xref ref-type="fig" rid="F5">5</xref>, <xref ref-type="fig" rid="F6">6</xref>) collected from Thailand, Satun Province, Thung Wa District, Thung Wa Subdistrict (<named-content xmlns:xlink="http://www.w3.org/1999/xlink" content-type="dwc:verbatimCoordinates" xlink:type="simple"><named-content content-type="geo-json" specific-use="{&#34;type&#34;:&#34;Point&#34;,&#34;coordinates&#34;:[99.975100,7.097750]}" id="NCID0EAXCI" xlink:type="simple">7°05.865'N, 99°58.506'E</named-content></named-content>; 58 m a.s.l.), on 29 April 2022 by Korkhwan Termprayoon, Akrachai Aksornneam, Attapol Rujirawan, and Siriporn Yodthong.</p><fig id="F5" position="float" orientation="portrait"><object-id xmlns:xlink="http://www.w3.org/1999/xlink" content-type="doi" xlink:type="simple">10.3897/zookeys.1179.109712.figure5</object-id><object-id xmlns:xlink="http://www.w3.org/1999/xlink" content-type="arpha" xlink:type="simple">5BD341F9-5189-5E57-A5B6-1FD8DE133A7F</object-id><label>Figure 5.</label><caption><p>Adult male holotype of <italic><tp:taxon-name><tp:taxon-name-part taxon-name-part-type="genus" reg="Cyrtodactylus">Cyrtodactylus</tp:taxon-name-part><tp:taxon-name-part taxon-name-part-type="species" reg="sungaiupe">sungaiupe</tp:taxon-name-part></tp:taxon-name></italic> sp. nov. (<abbrev xmlns:xlink="http://www.w3.org/1999/xlink" xlink:title="Zoological Museum, Kasetsart University" id="ABBRID0EYXCI" xlink:type="simple">ZMKU</abbrev> R 01009) from the type locality in Thung Wa Subdistrict, Thung Wa District, Satun Province, Thailand <bold>A</bold> dorsolateral view of specimen in life <bold>B</bold> dorsal and ventral views immediately after euthanasia.</p></caption><graphic xmlns:xlink="http://www.w3.org/1999/xlink" xlink:href="zookeys-1179-313_article-109712__-g005.jpg" position="float" orientation="portrait" xlink:type="simple" id="oo_905278.jpg"><uri content-type="original_file" xlink:type="simple">https://binary.pensoft.net/fig/905278</uri></graphic></fig><fig id="F6" position="float" orientation="portrait"><object-id xmlns:xlink="http://www.w3.org/1999/xlink" content-type="doi" xlink:type="simple">10.3897/zookeys.1179.109712.figure6</object-id><object-id xmlns:xlink="http://www.w3.org/1999/xlink" content-type="arpha" xlink:type="simple">6CA36418-F6AA-56EB-A5DA-83E8CE8ABF79</object-id><label>Figure 6.</label><caption><p>Adult male holotype of <italic><tp:taxon-name><tp:taxon-name-part taxon-name-part-type="genus" reg="Cyrtodactylus">Cyrtodactylus</tp:taxon-name-part><tp:taxon-name-part taxon-name-part-type="species" reg="sungaiupe">sungaiupe</tp:taxon-name-part></tp:taxon-name></italic> sp. nov. (<abbrev xmlns:xlink="http://www.w3.org/1999/xlink" xlink:title="Zoological Museum, Kasetsart University" id="ABBRID0EYYCI" xlink:type="simple">ZMKU</abbrev> R 01009) in preservation <bold>A</bold> dorsal and ventral views of body <bold>B</bold> head dimensions showing lateral, dorsal and ventral views <bold>C</bold> ventrolateral fold on the left side <bold>D</bold> precloacal depression and pore-bearing femoroprecloacal scales <bold>E</bold> dorsal view of tail showing last row of tubercles.</p></caption><graphic xmlns:xlink="http://www.w3.org/1999/xlink" xlink:href="zookeys-1179-313_article-109712__-g006.jpg" position="float" orientation="portrait" xlink:type="simple" id="oo_905279.jpg"><uri content-type="original_file" xlink:type="simple">https://binary.pensoft.net/fig/905279</uri></graphic></fig><p><bold><italic>Paratypes</italic>.</bold> Two adult males (<abbrev xmlns:xlink="http://www.w3.org/1999/xlink" xlink:title="Zoological Museum, Kasetsart University" id="ABBRID0ESZCI" xlink:type="simple">ZMKU</abbrev> R 01004–01005) and two adult females (<abbrev xmlns:xlink="http://www.w3.org/1999/xlink" xlink:title="Zoological Museum, Kasetsart University" id="ABBRID0EWZCI" xlink:type="simple">ZMKU</abbrev> R 01007–01008), same data as holotype, except collected on 12 May 2019, by Korkhwan Termprayoon, Attapol Rujirawan, Natee Ampai, Piyawan Puanprapai and Siriporn Yodthong. One adult male (<abbrev xmlns:xlink="http://www.w3.org/1999/xlink" xlink:title="Zoological Museum, Kasetsart University" id="ABBRID0E1ZCI" xlink:type="simple">ZMKU</abbrev> R 01010) and two adult females (<abbrev xmlns:xlink="http://www.w3.org/1999/xlink" xlink:title="Zoological Museum, Kasetsart University" id="ABBRID0E5ZCI" xlink:type="simple">ZMKU</abbrev> R 01011–01012), same data as holotype.</p></tp:treatment-sec><tp:treatment-sec sec-type="Referred specimens" id="SECID0EC1CI"><title>Referred specimens.</title><p><abbrev xmlns:xlink="http://www.w3.org/1999/xlink" xlink:title="Zoological Museum, Kasetsart University" id="ABBRID0EI1CI" xlink:type="simple">ZMKU</abbrev> R 01006 (immature male), same data as holotype, except collected on 12 May 2019, by Korkhwan Termprayoon, Attapol Rujirawan, Natee Ampai, Piyawan Puanprapai and Siriporn Yodthong. <abbrev xmlns:xlink="http://www.w3.org/1999/xlink" xlink:title="Zoological Museum, Kasetsart University" id="ABBRID0EM1CI" xlink:type="simple">ZMKU</abbrev> R 01013–01014 (two juveniles), same data as holotype.</p></tp:treatment-sec><tp:treatment-sec sec-type="diagnosis" id="SECID0EQ1CI"><title>Diagnosis.</title><p><italic><tp:taxon-name><tp:taxon-name-part taxon-name-part-type="genus" reg="Cyrtodactylus">Cyrtodactylus</tp:taxon-name-part><tp:taxon-name-part taxon-name-part-type="species" reg="sungaiupe">sungaiupe</tp:taxon-name-part></tp:taxon-name></italic> sp. nov. can be distinguished from all other species of the <italic><tp:taxon-name><tp:taxon-name-part taxon-name-part-type="genus" reg="Cyrtodactylus">C.</tp:taxon-name-part><tp:taxon-name-part taxon-name-part-type="species" reg="pulchellus">pulchellus</tp:taxon-name-part></tp:taxon-name></italic> group by a combination of the following characters: (1) <abbrev xmlns:xlink="http://www.w3.org/1999/xlink" xlink:title="Snout-vent length" id="ABBRID0EM2CI" xlink:type="simple">SVL</abbrev> 89.7–102.7 mm in adult males (<italic>n</italic> = 4), 87.3–104.6 mm in adult females (<italic>n</italic> = 4); (2) 12–16 supralabial and 10–13 infralabial scales; (3) weak tuberculation on body; (4) no tubercles on ventral surfaces of forelimbs, gular region or in ventrolateral body folds; (5) 30–38 paravertebral tubercles; (6) 19–22 longitudinal rows of dorsal tubercles; (7) 32–40 rows of ventral scales; (8) 20–24 subdigital lamellae on the fourth toe; (9) 29–34 femoroprecloacal pores in adult males; (10) absence of precloacal pores in adult females; (11) deep precloacal groove in males; (12) absence of scattered pattern of white tubercles on dorsum; (13) four dark dorsal body bands; (14) nine or twelve dark caudal bands on original tail; (15) light caudal bands in adults infused with dark pigmentation; (16) caudal tubercles extended 1/8–1/10 of anterior portion of tail and (17) posterior portion of tail in hatchlings and juveniles white.</p></tp:treatment-sec><tp:treatment-sec sec-type="description" id="SECID0EU2CI"><title>Description of holotype.</title><p>Adult male <abbrev xmlns:xlink="http://www.w3.org/1999/xlink" xlink:title="Snout-vent length" id="ABBRID0E12CI" xlink:type="simple">SVL</abbrev>; 89.7 mm; head moderate in length (<abbrev xmlns:xlink="http://www.w3.org/1999/xlink" xlink:title="Head length" id="ABBRID0E52CI" xlink:type="simple">HL</abbrev>/<abbrev xmlns:xlink="http://www.w3.org/1999/xlink" xlink:title="Snout-vent length" id="ABBRID0EC3CI" xlink:type="simple">SVL</abbrev> 0.29) and wide (<abbrev xmlns:xlink="http://www.w3.org/1999/xlink" xlink:title="Head width" id="ABBRID0EG3CI" xlink:type="simple">HW</abbrev>/<abbrev xmlns:xlink="http://www.w3.org/1999/xlink" xlink:title="Head length" id="ABBRID0EK3CI" xlink:type="simple">HL</abbrev> 0.65), flattened (<abbrev xmlns:xlink="http://www.w3.org/1999/xlink" xlink:title="Head depth" id="ABBRID0EO3CI" xlink:type="simple">HD</abbrev>/<abbrev xmlns:xlink="http://www.w3.org/1999/xlink" xlink:title="Head length" id="ABBRID0ES3CI" xlink:type="simple">HL</abbrev> 0.37), distinct from neck and triangular in dorsal profile; lores concave anteriorly, inflated posteriorly; frontal and prefrontal regions concave; canthus rostralis rounded anteriorly; snout elongated (<abbrev xmlns:xlink="http://www.w3.org/1999/xlink" xlink:title="Eye to snout distance" id="ABBRID0EW3CI" xlink:type="simple">ES</abbrev>/<abbrev xmlns:xlink="http://www.w3.org/1999/xlink" xlink:title="Head length" id="ABBRID0E13CI" xlink:type="simple">HL</abbrev> 0.40), rounded in dorsal profile, laterally constricted; eye large (<abbrev xmlns:xlink="http://www.w3.org/1999/xlink" xlink:title="Eye diameter" id="ABBRID0E53CI" xlink:type="simple">ED</abbrev>/<abbrev xmlns:xlink="http://www.w3.org/1999/xlink" xlink:title="Head length" id="ABBRID0EC4CI" xlink:type="simple">HL</abbrev> 0.22); ear opening elliptical, moderate in size (<abbrev xmlns:xlink="http://www.w3.org/1999/xlink" xlink:title="Ear length" id="ABBRID0EG4CI" xlink:type="simple">EL</abbrev>/<abbrev xmlns:xlink="http://www.w3.org/1999/xlink" xlink:title="Head length" id="ABBRID0EK4CI" xlink:type="simple">HL</abbrev> 0.07), obliquely orientated; eye to ear distance slightly greater than diameter of eye; rostral rectangular, divided dorsally by an inverted Y-shaped furrow, bordered posteriorly by left and right supranasals and internasal, bordered laterally by first supralabials; external nares bordered anteriorly by rostral, dorsally by a large anterior supranasal, posteriorly by two postnasals, ventrally by first supralabial; 9/10 (left/right) rectangular supralabials extending to below mid-point of eye, 13/15 to below the posterior margin of the eye-ball, decreasing abruptly just posterior to mid-point of eye; 8/7 infralabials extending to below mid-point of eye, 13/11 to upturn the labial margin, decreasing gradually in size posteriorly; scales of rostrum and lores slightly raised, larger than granular scales on top of head and occiput, those on posterior portion of canthus rostralis slightly larger; scales on top of head and occiput intermixed with rounded, small tubercles; dorsal superciliaries elongate, smooth, largest anteriorly; mental triangular, 2.5 mm in width, 3.3 mm in length, bordered laterally by first infralabials and posteriorly by left and right, trapezoidal postmentals which contact medially for approximately 50% of their length; one row of slightly enlarged, elongate sublabials extending posteriorly to the sixth (left) and seventh (right) infralabials; small, granular, gular scales grading posteriorly into larger, flat, smooth, imbricate, pectoral and ventral scales.</p><p>Body relatively short (<abbrev xmlns:xlink="http://www.w3.org/1999/xlink" xlink:title="Axilla to groin length" id="ABBRID0EQ4CI" xlink:type="simple">AG</abbrev>/<abbrev xmlns:xlink="http://www.w3.org/1999/xlink" xlink:title="Snout-vent length" id="ABBRID0EU4CI" xlink:type="simple">SVL</abbrev> 0.47) with well-defined, non-tuberculate, ventrolateral folds; dorsal scales small, granular, interspersed with low, regularly arranged, weakly-keeled tubercles, smaller intervening tubercles occasionally present; tubercles extend from occiput to base of tail, but not further than 1/10 of tail; tubercles on occiput and nape relatively small, those on body largest; approximately 19 longitudinal rows of tubercles at mid-body; 36 paravertebral tubercles; 37 flat imbricate ventral scales between ventrolateral body folds; ventral scales larger than dorsal scales; precloacal scales large, smooth; deep precloacal groove.</p><p>Forelimbs moderately slender, relatively short (<abbrev xmlns:xlink="http://www.w3.org/1999/xlink" xlink:title="Forearm length" id="ABBRID0E14CI" xlink:type="simple">FL</abbrev>/<abbrev xmlns:xlink="http://www.w3.org/1999/xlink" xlink:title="Snout-vent length" id="ABBRID0E54CI" xlink:type="simple">SVL</abbrev> 0.17); dorsal scales on forelimbs raised, granular, larger than those on body; dorsal scales on forearm intermixed with enlarged, subconical and weakly-keeled tubercles, brachium without tubercles; scales of ventral surface of forearm flat, subimbricate, tubercles absent; palmar scales small, weakly rounded; digits well-developed, inflected at basal, interphalangeal joints; 19/19 (left/right) subdigital lamellae on the fourth finger, 6/6 proximal subdigital lamellae rectangular, broadly expanded proximal to joint inflection, 13/13 distal subdigital lamellae slightly expanded distal to inflection becoming gradually more expanded near the claw; claws well-developed, sheathed by a dorsal and ventral scale; hind limbs more robust than forelimbs, moderate in length (<abbrev xmlns:xlink="http://www.w3.org/1999/xlink" xlink:title="Tibia length" id="ABBRID0EC5CI" xlink:type="simple">TBL</abbrev>/<abbrev xmlns:xlink="http://www.w3.org/1999/xlink" xlink:title="Snout-vent length" id="ABBRID0EG5CI" xlink:type="simple">SVL</abbrev> 0.20), enlarged, subconical, weakly-keeled tubercles on dorsal surface of legs separated by smaller juxtaposed scales; ventral scales of thigh flat, smooth, imbricate, larger than dorsal granular scales; ventral, tibial scales flat, smooth, imbricate; a single row of 35 enlarged femoroprecloacal scales extending nearly from knee to knee through precloacal region where they are continuous with enlarged, pore-bearing precloacal scales; 33 contiguous pore-bearing femoroprecloacal scales, forming an inverted T bearing a deep, precloacal groove (Fig. <xref ref-type="fig" rid="F6">6D</xref>); six pore-bearing scales bordering groove (three on each side); postfemoral scales immediately posterior to enlarged scale row small, nearly granular, forming an abrupt union with postfemoral scales on posteroventral margin of thigh; plantar scales weakly rounded to flat; 20/20 (left/right) subdigital lamellae on fourth toe, 7/7 proximal subdigital lamellae rectangular, broadly expanded proximal to joint inflection, 13/13 distal subdigital lamellae slightly expanded distal to inflection becoming gradually more expanded near the claw; claws well-developed, sheathed by a dorsal and ventral scale.</p><p>Original tail 122.5 mm in length, slightly longer than <abbrev xmlns:xlink="http://www.w3.org/1999/xlink" xlink:title="Snout-vent length" id="ABBRID0EQ5CI" xlink:type="simple">SVL</abbrev> (<abbrev xmlns:xlink="http://www.w3.org/1999/xlink" xlink:title="Tail length" id="ABBRID0EU5CI" xlink:type="simple">TL</abbrev>/<abbrev xmlns:xlink="http://www.w3.org/1999/xlink" xlink:title="Snout-vent length" id="ABBRID0EY5CI" xlink:type="simple">SVL</abbrev> = 1.37), 6.4 mm in width at base, tapering to a point; dorsal scales of tail flat, squarish; original portion segmented, approximately 7–8 transverse scales rows per segment; one transverse row of four dorsal tubercles on posterior margin of 1<sup>st</sup> segment and one tubercle on 2<sup>nd</sup> segment; caudal tubercles extended 1/10 of anterior portion of original tail (Fig. <xref ref-type="fig" rid="F6">6E</xref>); subcaudal region bearing large median row of transverse scales; shallow dorsal and lateral caudal furrow; base of tail bearing hemipenial swellings; two rows of (1+4)L/(2+3)R medium-sized postcloacal tubercles on each hemipenial swelling; postcloacal scales smooth, flat, large, imbricate.</p></tp:treatment-sec><tp:treatment-sec sec-type="Colouration in life" id="SECID0EE6CI"><title>Colouration in life</title><p><bold>(Fig. <xref ref-type="fig" rid="F5">5</xref>).</bold> Ground colour of head, body, and limbs light-brown; superciliaries yellow anteriorly and posteriorly; supralabial and infralabial scales light-brown with off-white markings posteriorly; wide, dark-brown nuchal band edged anteriorly and posteriorly by thin, yellowish lines bearing tubercles extending from posterior margin of one eye to posterior margin of another eye; four similar dark-brown body bands between nuchal loop and hind limb insertions edged anteriorly and posteriorly by broken, thin, creamy-white to yellow lines bearing tubercles, first band terminating at shoulders, second and third bands terminating just dorsal to ventrolateral folds, the fourth band terminating at femurs; dark body bands slightly larger than light-coloured interspaces; one additional dark-brown band posterior to hind limbs (postsacral band); ventral surfaces of head, abdomen and limbs greyish-white; creamy pale yellow postcloacal tubercles; tail bearing nine dark bands separated by ten light-brown (anteriorly) to white (posteriorly) bands, white caudal band infused with dark pigmentation; subcaudal region off-white anteriorly, becoming darker posteriorly.</p></tp:treatment-sec><tp:treatment-sec sec-type="Colouration in preservative" id="SECID0ER6CI"><title>Colouration in preservative</title><p><bold>(Fig. <xref ref-type="fig" rid="F6">6</xref>).</bold> The overall colour pattern of head, body, limbs and tail similar to that in life with some fading. Ground colour of head, body, limbs and dorsum tan; dark bands on dorsum and tail brown; yellow-coloured tuberculation on dorsum fading to off-white or white; light-beige coloured on the ventral surface.</p></tp:treatment-sec><tp:treatment-sec sec-type="variation" id="SECID0E56CI"><title>Variation.</title><p>Meristic and morphometric data for the type series and referred specimens of <italic><tp:taxon-name><tp:taxon-name-part taxon-name-part-type="genus" reg="Cyrtodactylus">Cyrtodactylus</tp:taxon-name-part><tp:taxon-name-part taxon-name-part-type="species" reg="sungaiupe">sungaiupe</tp:taxon-name-part></tp:taxon-name></italic> sp. nov. are given in Tables <xref ref-type="table" rid="T6">6</xref>, <xref ref-type="table" rid="T7">7</xref> and Suppl. material <xref ref-type="supplementary-material" rid="S3">3</xref>. All paratypes and referred specimens resemble the holotype in general aspects of morphology with variations in colouration and banding pattern. All specimens have continuous dark body bands, except one specimen (<abbrev xmlns:xlink="http://www.w3.org/1999/xlink" xlink:title="Zoological Museum, Kasetsart University" id="ABBRID0E2ADI" xlink:type="simple">ZMKU</abbrev> R 01010) where the second to fourth dorsal bands do not connect on the mid-line and are offset (Fig. <xref ref-type="fig" rid="F7">7A</xref>). Dorsal scale on brachium of two specimens (<abbrev xmlns:xlink="http://www.w3.org/1999/xlink" xlink:title="Zoological Museum, Kasetsart University" id="ABBRID0EDBDI" xlink:type="simple">ZMKU</abbrev> R 01010 and <abbrev xmlns:xlink="http://www.w3.org/1999/xlink" xlink:title="Zoological Museum, Kasetsart University" id="ABBRID0EHBDI" xlink:type="simple">ZMKU</abbrev> R 01012) intermixed with tubercles, whereas absent in the holotype and other specimens. <abbrev xmlns:xlink="http://www.w3.org/1999/xlink" xlink:title="Zoological Museum, Kasetsart University" id="ABBRID0ELBDI" xlink:type="simple">ZMKU</abbrev> R 01005 has dark marking on left femur. Three male paratypes have discontinuous pore-bearing femoroprecloacal scales; <abbrev xmlns:xlink="http://www.w3.org/1999/xlink" xlink:title="Zoological Museum, Kasetsart University" id="ABBRID0EPBDI" xlink:type="simple">ZMKU</abbrev> R 01004 has three poreless scales (one on the left and two on the right), <abbrev xmlns:xlink="http://www.w3.org/1999/xlink" xlink:title="Zoological Museum, Kasetsart University" id="ABBRID0ETBDI" xlink:type="simple">ZMKU</abbrev> R 01005 has one enlarged and one small poreless scales on the left and <abbrev xmlns:xlink="http://www.w3.org/1999/xlink" xlink:title="Zoological Museum, Kasetsart University" id="ABBRID0EXBDI" xlink:type="simple">ZMKU</abbrev> R 01010 has two poreless scales (one on each side). Last row of caudal tubercles of paratypes (<abbrev xmlns:xlink="http://www.w3.org/1999/xlink" xlink:title="Zoological Museum, Kasetsart University" id="ABBRID0E2BDI" xlink:type="simple">ZMKU</abbrev> R 01006 and <abbrev xmlns:xlink="http://www.w3.org/1999/xlink" xlink:title="Zoological Museum, Kasetsart University" id="ABBRID0E6BDI" xlink:type="simple">ZMKU</abbrev> R 01008) extending to 4<sup>th</sup>–5<sup>th</sup> segment of original portion (to 2<sup>nd</sup> light caudal band), approximately 1/8 of anterior portion of original tail. Juveniles (<abbrev xmlns:xlink="http://www.w3.org/1999/xlink" xlink:title="Zoological Museum, Kasetsart University" id="ABBRID0EJCDI" xlink:type="simple">ZMKU</abbrev> R 01013–01014) have body pattern similar to adults, but less prominent tuberculation, light-yellow ground colour of body, edged anteriorly and posteriorly by yellowish lines bearing tubercles, the original tail has approximately six or ten dark caudal bands, the posterior portion of tail is white (Fig. <xref ref-type="fig" rid="F7">7B</xref>).</p><table-wrap id="T6" position="float" orientation="portrait"><label>Table 6.</label><caption><p>Descriptive measurements (millimetres), meristic (left/right) and non-meristic characters of the type series of <italic><tp:taxon-name><tp:taxon-name-part taxon-name-part-type="genus" reg="Cyrtodactylus">Cyrtodactylus</tp:taxon-name-part><tp:taxon-name-part taxon-name-part-type="species" reg="sungaiupe">sungaiupe</tp:taxon-name-part></tp:taxon-name></italic> sp. nov. Key: H = holotype, P = paratype, M = male, F = female; Or = original tail, Br = broken, Re = regenerated; / = data unavailable or inapplicable; L = left, R = right. Abbreviations are defined in Materials and methods.</p></caption><table id="TID0EEIBK" rules="all"><tbody><tr><th rowspan="1" colspan="1"/><th rowspan="1" colspan="1"><abbrev xmlns:xlink="http://www.w3.org/1999/xlink" xlink:title="Zoological Museum, Kasetsart University" id="ABBRID0ERDDI" xlink:type="simple">ZMKU</abbrev> R 01009</th><th rowspan="1" colspan="1"><abbrev xmlns:xlink="http://www.w3.org/1999/xlink" xlink:title="Zoological Museum, Kasetsart University" id="ABBRID0EZDDI" xlink:type="simple">ZMKU</abbrev> R 01004</th><th rowspan="1" colspan="1"><abbrev xmlns:xlink="http://www.w3.org/1999/xlink" xlink:title="Zoological Museum, Kasetsart University" id="ABBRID0EBEDI" xlink:type="simple">ZMKU</abbrev> R 01005</th><th rowspan="1" colspan="1"><abbrev xmlns:xlink="http://www.w3.org/1999/xlink" xlink:title="Zoological Museum, Kasetsart University" id="ABBRID0EJEDI" xlink:type="simple">ZMKU</abbrev> R 01010</th><th rowspan="1" colspan="1"><abbrev xmlns:xlink="http://www.w3.org/1999/xlink" xlink:title="Zoological Museum, Kasetsart University" id="ABBRID0EREDI" xlink:type="simple">ZMKU</abbrev> R 01007</th><th rowspan="1" colspan="1"><abbrev xmlns:xlink="http://www.w3.org/1999/xlink" xlink:title="Zoological Museum, Kasetsart University" id="ABBRID0EZEDI" xlink:type="simple">ZMKU</abbrev> R 01008</th><th rowspan="1" colspan="1"><abbrev xmlns:xlink="http://www.w3.org/1999/xlink" xlink:title="Zoological Museum, Kasetsart University" id="ABBRID0EBFDI" xlink:type="simple">ZMKU</abbrev> R 01011</th><th rowspan="1" colspan="1"><abbrev xmlns:xlink="http://www.w3.org/1999/xlink" xlink:title="Zoological Museum, Kasetsart University" id="ABBRID0EJFDI" xlink:type="simple">ZMKU</abbrev> R 01012</th></tr><tr><td rowspan="1" colspan="1">Type series</td><td rowspan="1" colspan="1">H</td><td rowspan="1" colspan="1">P</td><td rowspan="1" colspan="1">P</td><td rowspan="1" colspan="1">P</td><td rowspan="1" colspan="1">P</td><td rowspan="1" colspan="1">P</td><td rowspan="1" colspan="1">P</td><td rowspan="1" colspan="1">P</td></tr><tr><td rowspan="1" colspan="1">Sex</td><td rowspan="1" colspan="1">M</td><td rowspan="1" colspan="1">M</td><td rowspan="1" colspan="1">M</td><td rowspan="1" colspan="1">M</td><td rowspan="1" colspan="1">F</td><td rowspan="1" colspan="1">F</td><td rowspan="1" colspan="1">F</td><td rowspan="1" colspan="1">F</td></tr><tr><td rowspan="1" colspan="1">
                      <abbrev xmlns:xlink="http://www.w3.org/1999/xlink" xlink:title="Snout-vent length" id="ABBRID0EKHDI" xlink:type="simple">SVL</abbrev>
                    </td><td rowspan="1" colspan="1">89.7</td><td rowspan="1" colspan="1">102.7</td><td rowspan="1" colspan="1">97.5</td><td rowspan="1" colspan="1">98.2</td><td rowspan="1" colspan="1">104.1</td><td rowspan="1" colspan="1">100.6</td><td rowspan="1" colspan="1">87.3</td><td rowspan="1" colspan="1">104.6</td></tr><tr><td rowspan="1" colspan="1">Tail condition</td><td rowspan="1" colspan="1">Or</td><td rowspan="1" colspan="1">Re</td><td rowspan="1" colspan="1">Re</td><td rowspan="1" colspan="1">Re</td><td rowspan="1" colspan="1">Br</td><td rowspan="1" colspan="1">Or</td><td rowspan="1" colspan="1">Re</td><td rowspan="1" colspan="1">Re</td></tr><tr><td rowspan="1" colspan="1">
                      <abbrev xmlns:xlink="http://www.w3.org/1999/xlink" xlink:title="Tail length" id="ABBRID0EHJDI" xlink:type="simple">TL</abbrev>
                    </td><td rowspan="1" colspan="1">122.5</td><td rowspan="1" colspan="1">98.6</td><td rowspan="1" colspan="1">134.5</td><td rowspan="1" colspan="1">103.1</td><td rowspan="1" colspan="1">112.8</td><td rowspan="1" colspan="1">125.1</td><td rowspan="1" colspan="1">69.1</td><td rowspan="1" colspan="1">130.5</td></tr><tr><td rowspan="1" colspan="1">
                      <abbrev xmlns:xlink="http://www.w3.org/1999/xlink" xlink:title="Tail width" id="ABBRID0EIKDI" xlink:type="simple">TW</abbrev>
                    </td><td rowspan="1" colspan="1">6.4</td><td rowspan="1" colspan="1">7.6</td><td rowspan="1" colspan="1">7.1</td><td rowspan="1" colspan="1">6.0</td><td rowspan="1" colspan="1">6.9</td><td rowspan="1" colspan="1">6.7</td><td rowspan="1" colspan="1">4.9</td><td rowspan="1" colspan="1">6.4</td></tr><tr><td rowspan="1" colspan="1">
                      <abbrev xmlns:xlink="http://www.w3.org/1999/xlink" xlink:title="Forearm length" id="ABBRID0EJLDI" xlink:type="simple">FL</abbrev>
                    </td><td rowspan="1" colspan="1">15.4</td><td rowspan="1" colspan="1">16.4</td><td rowspan="1" colspan="1">16.1</td><td rowspan="1" colspan="1">15.3</td><td rowspan="1" colspan="1">17.0</td><td rowspan="1" colspan="1">15.8</td><td rowspan="1" colspan="1">14.3</td><td rowspan="1" colspan="1">16.4</td></tr><tr><td rowspan="1" colspan="1">
                      <abbrev xmlns:xlink="http://www.w3.org/1999/xlink" xlink:title="Tibia length" id="ABBRID0EKMDI" xlink:type="simple">TBL</abbrev>
                    </td><td rowspan="1" colspan="1">17.6</td><td rowspan="1" colspan="1">20.1</td><td rowspan="1" colspan="1">18.0</td><td rowspan="1" colspan="1">18.9</td><td rowspan="1" colspan="1">20.6</td><td rowspan="1" colspan="1">18.6</td><td rowspan="1" colspan="1">16.8</td><td rowspan="1" colspan="1">20.1</td></tr><tr><td rowspan="1" colspan="1">
                      <abbrev xmlns:xlink="http://www.w3.org/1999/xlink" xlink:title="Axilla to groin length" id="ABBRID0ELNDI" xlink:type="simple">AG</abbrev>
                    </td><td rowspan="1" colspan="1">41.9</td><td rowspan="1" colspan="1">53.9</td><td rowspan="1" colspan="1">48.6</td><td rowspan="1" colspan="1">45.7</td><td rowspan="1" colspan="1">51.9</td><td rowspan="1" colspan="1">51.3</td><td rowspan="1" colspan="1">41.6</td><td rowspan="1" colspan="1">52.9</td></tr><tr><td rowspan="1" colspan="1">
                      <abbrev xmlns:xlink="http://www.w3.org/1999/xlink" xlink:title="Head length" id="ABBRID0EMODI" xlink:type="simple">HL</abbrev>
                    </td><td rowspan="1" colspan="1">26.3</td><td rowspan="1" colspan="1">29.4</td><td rowspan="1" colspan="1">27.6</td><td rowspan="1" colspan="1">28.7</td><td rowspan="1" colspan="1">30.4</td><td rowspan="1" colspan="1">27.8</td><td rowspan="1" colspan="1">24.9</td><td rowspan="1" colspan="1">30.4</td></tr><tr><td rowspan="1" colspan="1">
                      <abbrev xmlns:xlink="http://www.w3.org/1999/xlink" xlink:title="Head width" id="ABBRID0ENPDI" xlink:type="simple">HW</abbrev>
                    </td><td rowspan="1" colspan="1">17.0</td><td rowspan="1" colspan="1">19.2</td><td rowspan="1" colspan="1">18.4</td><td rowspan="1" colspan="1">18.7</td><td rowspan="1" colspan="1">19.5</td><td rowspan="1" colspan="1">17.6</td><td rowspan="1" colspan="1">15.8</td><td rowspan="1" colspan="1">19.5</td></tr><tr><td rowspan="1" colspan="1">
                      <abbrev xmlns:xlink="http://www.w3.org/1999/xlink" xlink:title="Head depth" id="ABBRID0EOQDI" xlink:type="simple">HD</abbrev>
                    </td><td rowspan="1" colspan="1">9.7</td><td rowspan="1" colspan="1">11.7</td><td rowspan="1" colspan="1">10.9</td><td rowspan="1" colspan="1">10.8</td><td rowspan="1" colspan="1">11.1</td><td rowspan="1" colspan="1">10.9</td><td rowspan="1" colspan="1">9.4</td><td rowspan="1" colspan="1">10.9</td></tr><tr><td rowspan="1" colspan="1">
                      <abbrev xmlns:xlink="http://www.w3.org/1999/xlink" xlink:title="Eye diameter" id="ABBRID0EPRDI" xlink:type="simple">ED</abbrev>
                    </td><td rowspan="1" colspan="1">5.9</td><td rowspan="1" colspan="1">6.4</td><td rowspan="1" colspan="1">6.8</td><td rowspan="1" colspan="1">7.0</td><td rowspan="1" colspan="1">7.0</td><td rowspan="1" colspan="1">7.0</td><td rowspan="1" colspan="1">5.9</td><td rowspan="1" colspan="1">7.1</td></tr><tr><td rowspan="1" colspan="1">
                      <abbrev xmlns:xlink="http://www.w3.org/1999/xlink" xlink:title="Eye to ear distance" id="ABBRID0EQSDI" xlink:type="simple">EE</abbrev>
                    </td><td rowspan="1" colspan="1">6.8</td><td rowspan="1" colspan="1">8.3</td><td rowspan="1" colspan="1">8.1</td><td rowspan="1" colspan="1">7.3</td><td rowspan="1" colspan="1">7.7</td><td rowspan="1" colspan="1">7.4</td><td rowspan="1" colspan="1">6.8</td><td rowspan="1" colspan="1">7.9</td></tr><tr><td rowspan="1" colspan="1">
                      <abbrev xmlns:xlink="http://www.w3.org/1999/xlink" xlink:title="Eye to snout distance" id="ABBRID0ERTDI" xlink:type="simple">ES</abbrev>
                    </td><td rowspan="1" colspan="1">10.5</td><td rowspan="1" colspan="1">11.5</td><td rowspan="1" colspan="1">11.3</td><td rowspan="1" colspan="1">11.3</td><td rowspan="1" colspan="1">12.2</td><td rowspan="1" colspan="1">11.4</td><td rowspan="1" colspan="1">10.1</td><td rowspan="1" colspan="1">11.6</td></tr><tr><td rowspan="1" colspan="1">
                      <abbrev xmlns:xlink="http://www.w3.org/1999/xlink" xlink:title="Eye to nostril distance" id="ABBRID0ESUDI" xlink:type="simple">EN</abbrev>
                    </td><td rowspan="1" colspan="1">8.0</td><td rowspan="1" colspan="1">9.0</td><td rowspan="1" colspan="1">8.5</td><td rowspan="1" colspan="1">8.8</td><td rowspan="1" colspan="1">9.6</td><td rowspan="1" colspan="1">8.8</td><td rowspan="1" colspan="1">7.8</td><td rowspan="1" colspan="1">9.0</td></tr><tr><td rowspan="1" colspan="1">
                      <abbrev xmlns:xlink="http://www.w3.org/1999/xlink" xlink:title="Inter orbital distance" id="ABBRID0ETVDI" xlink:type="simple">IO</abbrev>
                    </td><td rowspan="1" colspan="1">6.0</td><td rowspan="1" colspan="1">6.3</td><td rowspan="1" colspan="1">7.0</td><td rowspan="1" colspan="1">6.2</td><td rowspan="1" colspan="1">6.7</td><td rowspan="1" colspan="1">6.1</td><td rowspan="1" colspan="1">5.6</td><td rowspan="1" colspan="1">6.5</td></tr><tr><td rowspan="1" colspan="1">
                      <abbrev xmlns:xlink="http://www.w3.org/1999/xlink" xlink:title="Ear length" id="ABBRID0EUWDI" xlink:type="simple">EL</abbrev>
                    </td><td rowspan="1" colspan="1">1.9</td><td rowspan="1" colspan="1">2.4</td><td rowspan="1" colspan="1">2.3</td><td rowspan="1" colspan="1">2.5</td><td rowspan="1" colspan="1">2.6</td><td rowspan="1" colspan="1">2.5</td><td rowspan="1" colspan="1">2.2</td><td rowspan="1" colspan="1">2.4</td></tr><tr><td rowspan="1" colspan="1">
                      <abbrev xmlns:xlink="http://www.w3.org/1999/xlink" xlink:title="Internarial distance" id="ABBRID0EVXDI" xlink:type="simple">IN</abbrev>
                    </td><td rowspan="1" colspan="1">3.4</td><td rowspan="1" colspan="1">3.2</td><td rowspan="1" colspan="1">3.2</td><td rowspan="1" colspan="1">3.6</td><td rowspan="1" colspan="1">3.6</td><td rowspan="1" colspan="1">3.3</td><td rowspan="1" colspan="1">3.0</td><td rowspan="1" colspan="1">3.5</td></tr><tr><td rowspan="1" colspan="1">
                      <abbrev xmlns:xlink="http://www.w3.org/1999/xlink" xlink:title="Supralabial scales" id="ABBRID0EWYDI" xlink:type="simple">SL</abbrev>
                    </td><td rowspan="1" colspan="1">13/15</td><td rowspan="1" colspan="1">13/12</td><td rowspan="1" colspan="1">14/13</td><td rowspan="1" colspan="1">15/15</td><td rowspan="1" colspan="1">14/15</td><td rowspan="1" colspan="1">12/12</td><td rowspan="1" colspan="1">16/14</td><td rowspan="1" colspan="1">14/15</td></tr><tr><td rowspan="1" colspan="1">
                      <abbrev xmlns:xlink="http://www.w3.org/1999/xlink" xlink:title="The numbers of supralabial scales" id="ABBRID0EXZDI" xlink:type="simple">SL-mid-eye</abbrev>
                    </td><td rowspan="1" colspan="1">9/10</td><td rowspan="1" colspan="1">10/9</td><td rowspan="1" colspan="1">9/8</td><td rowspan="1" colspan="1">11/10</td><td rowspan="1" colspan="1">9/11</td><td rowspan="1" colspan="1">9/10</td><td rowspan="1" colspan="1">11/10</td><td rowspan="1" colspan="1">9/10</td></tr><tr><td rowspan="1" colspan="1">
                      <abbrev xmlns:xlink="http://www.w3.org/1999/xlink" xlink:title="Infralabial scales" id="ABBRID0EY1DI" xlink:type="simple">IL</abbrev>
                    </td><td rowspan="1" colspan="1">13/11</td><td rowspan="1" colspan="1">11/11</td><td rowspan="1" colspan="1">10/11</td><td rowspan="1" colspan="1">12/13</td><td rowspan="1" colspan="1">13/13</td><td rowspan="1" colspan="1">12/11</td><td rowspan="1" colspan="1">11/11</td><td rowspan="1" colspan="1">11/13</td></tr><tr><td rowspan="1" colspan="1">
                      <abbrev xmlns:xlink="http://www.w3.org/1999/xlink" xlink:title="The numbers of infralabial scales" id="ABBRID0EZ2DI" xlink:type="simple">IL-mid-eye</abbrev>
                    </td><td rowspan="1" colspan="1">8/7</td><td rowspan="1" colspan="1">8/8</td><td rowspan="1" colspan="1">7/8</td><td rowspan="1" colspan="1">8/9</td><td rowspan="1" colspan="1">8/8</td><td rowspan="1" colspan="1">7/8</td><td rowspan="1" colspan="1">8/8</td><td rowspan="1" colspan="1">7/8</td></tr><tr><td rowspan="1" colspan="1">
                      <abbrev xmlns:xlink="http://www.w3.org/1999/xlink" xlink:title="The number of paravertebral tubercles between limb insertions" id="ABBRID0E13DI" xlink:type="simple">PVT</abbrev>
                    </td><td rowspan="1" colspan="1">36</td><td rowspan="1" colspan="1">34</td><td rowspan="1" colspan="1">36</td><td rowspan="1" colspan="1">33</td><td rowspan="1" colspan="1">33</td><td rowspan="1" colspan="1">38</td><td rowspan="1" colspan="1">31</td><td rowspan="1" colspan="1">30</td></tr><tr><td rowspan="1" colspan="1">
                      <abbrev xmlns:xlink="http://www.w3.org/1999/xlink" xlink:title="The number of longitudinal rows of body tubercles" id="ABBRID0E24DI" xlink:type="simple">LRT</abbrev>
                    </td><td rowspan="1" colspan="1">19</td><td rowspan="1" colspan="1">21</td><td rowspan="1" colspan="1">20</td><td rowspan="1" colspan="1">20</td><td rowspan="1" colspan="1">20</td><td rowspan="1" colspan="1">22</td><td rowspan="1" colspan="1">19</td><td rowspan="1" colspan="1">19</td></tr><tr><td rowspan="1" colspan="1">
                      <abbrev xmlns:xlink="http://www.w3.org/1999/xlink" xlink:title="The number of longitudinal rows of ventral scales" id="ABBRID0E35DI" xlink:type="simple">VS</abbrev>
                    </td><td rowspan="1" colspan="1">37</td><td rowspan="1" colspan="1">37</td><td rowspan="1" colspan="1">37</td><td rowspan="1" colspan="1">34</td><td rowspan="1" colspan="1">40</td><td rowspan="1" colspan="1">37</td><td rowspan="1" colspan="1">33</td><td rowspan="1" colspan="1">35</td></tr><tr><td rowspan="1" colspan="1">
                      <abbrev xmlns:xlink="http://www.w3.org/1999/xlink" xlink:title="The number of small" id="ABBRID0E46DI" xlink:type="simple">4FLU</abbrev>
                    </td><td rowspan="1" colspan="1">13/13</td><td rowspan="1" colspan="1">13/15</td><td rowspan="1" colspan="1">12/11</td><td rowspan="1" colspan="1">12/12</td><td rowspan="1" colspan="1">14/14</td><td rowspan="1" colspan="1">13/13</td><td rowspan="1" colspan="1">14/14</td><td rowspan="1" colspan="1">15/15</td></tr><tr><td rowspan="1" colspan="1">
                      <abbrev xmlns:xlink="http://www.w3.org/1999/xlink" xlink:title="The number of expanded subdigital lamellae proximal to the digital inflection on the fourth finger" id="ABBRID0E6AAK" xlink:type="simple">4FLE</abbrev>
                    </td><td rowspan="1" colspan="1">6/6</td><td rowspan="1" colspan="1">7/6</td><td rowspan="1" colspan="1">6/5</td><td rowspan="1" colspan="1">5/5</td><td rowspan="1" colspan="1">6/6</td><td rowspan="1" colspan="1">6/6</td><td rowspan="1" colspan="1">6/6</td><td rowspan="1" colspan="1">6/6</td></tr><tr><td rowspan="1" colspan="1">
                      <abbrev xmlns:xlink="http://www.w3.org/1999/xlink" xlink:title="The total number of subdigital lamellae beneath the fourth finger" id="ABBRID0EACAK" xlink:type="simple">4FL</abbrev>
                    </td><td rowspan="1" colspan="1">19/19</td><td rowspan="1" colspan="1">20/21</td><td rowspan="1" colspan="1">18/17</td><td rowspan="1" colspan="1">17/17</td><td rowspan="1" colspan="1">20/20</td><td rowspan="1" colspan="1">19/19</td><td rowspan="1" colspan="1">20/20</td><td rowspan="1" colspan="1">21/21</td></tr><tr><td rowspan="1" colspan="1">
                      <abbrev xmlns:xlink="http://www.w3.org/1999/xlink" xlink:title="The number of small" id="ABBRID0EBDAK" xlink:type="simple">4TLU</abbrev>
                    </td><td rowspan="1" colspan="1">13/13</td><td rowspan="1" colspan="1">15/15</td><td rowspan="1" colspan="1">13/13</td><td rowspan="1" colspan="1">13/13</td><td rowspan="1" colspan="1">14/14</td><td rowspan="1" colspan="1">15/15</td><td rowspan="1" colspan="1">15/15</td><td rowspan="1" colspan="1">16/16</td></tr><tr><td rowspan="1" colspan="1">
                      <abbrev xmlns:xlink="http://www.w3.org/1999/xlink" xlink:title="The number of expanded subdigital lamellae proximal to the digital inflection on the fourth toe" id="ABBRID0ECEAK" xlink:type="simple">4TLE</abbrev>
                    </td><td rowspan="1" colspan="1">7/7</td><td rowspan="1" colspan="1">8/7</td><td rowspan="1" colspan="1">7/7</td><td rowspan="1" colspan="1">7/7</td><td rowspan="1" colspan="1">7/7</td><td rowspan="1" colspan="1">8/7</td><td rowspan="1" colspan="1">8/7</td><td rowspan="1" colspan="1">8/8</td></tr><tr><td rowspan="1" colspan="1">
                      <abbrev xmlns:xlink="http://www.w3.org/1999/xlink" xlink:title="The total number of subdigital lamellae beneath the fourth toe" id="ABBRID0EDFAK" xlink:type="simple">4TL</abbrev>
                    </td><td rowspan="1" colspan="1">20/20</td><td rowspan="1" colspan="1">23/22</td><td rowspan="1" colspan="1">20/20</td><td rowspan="1" colspan="1">20/20</td><td rowspan="1" colspan="1">21/21</td><td rowspan="1" colspan="1">23/22</td><td rowspan="1" colspan="1">23/22</td><td rowspan="1" colspan="1">24/24</td></tr><tr><td rowspan="1" colspan="1"><abbrev xmlns:xlink="http://www.w3.org/1999/xlink" xlink:title="The total number of precloacal and femoral pores in male" id="ABBRID0EEGAK" xlink:type="simple">FPP</abbrev> in males</td><td rowspan="1" colspan="1">33</td><td rowspan="1" colspan="1">34</td><td rowspan="1" colspan="1">29</td><td rowspan="1" colspan="1">31</td><td rowspan="1" colspan="1">/</td><td rowspan="1" colspan="1">/</td><td rowspan="1" colspan="1">/</td><td rowspan="1" colspan="1">/</td></tr><tr><td rowspan="1" colspan="1">No of pore-bearing scales on precloacal groove</td><td rowspan="1" colspan="1">6 (3L/3R)</td><td rowspan="1" colspan="1">5 (2L/3R)</td><td rowspan="1" colspan="1">6 (3L/3R)</td><td rowspan="1" colspan="1">6 (3L/3R)</td><td rowspan="1" colspan="1">/</td><td rowspan="1" colspan="1">/</td><td rowspan="1" colspan="1">/</td><td rowspan="1" colspan="1">/</td></tr><tr><td rowspan="1" colspan="1"><abbrev xmlns:xlink="http://www.w3.org/1999/xlink" xlink:title="The number of rows and total number of postcloacal (hemipenial) tubercles in adult male" id="ABBRID0EBIAK" xlink:type="simple">PCT</abbrev> rows</td><td rowspan="1" colspan="1">2L/2R</td><td rowspan="1" colspan="1">2L/2R</td><td rowspan="1" colspan="1">1L/2R</td><td rowspan="1" colspan="1">2L/2R</td><td rowspan="1" colspan="1">/</td><td rowspan="1" colspan="1">/</td><td rowspan="1" colspan="1">/</td><td rowspan="1" colspan="1">/</td></tr><tr><td rowspan="1" colspan="1">No of <abbrev xmlns:xlink="http://www.w3.org/1999/xlink" xlink:title="The number of rows and total number of postcloacal (hemipenial) tubercles in adult male" id="ABBRID0ECJAK" xlink:type="simple">PCT</abbrev> per row</td><td rowspan="1" colspan="1">(1+4)L/(2+3)R</td><td rowspan="1" colspan="1">(2+4)L/(3+4)R</td><td rowspan="1" colspan="1">(3)L/(2+3)R</td><td rowspan="1" colspan="1">(2+3)L/(2+4)R</td><td rowspan="1" colspan="1">/</td><td rowspan="1" colspan="1">/</td><td rowspan="1" colspan="1">/</td><td rowspan="1" colspan="1">/</td></tr><tr><td rowspan="1" colspan="1">
                      <abbrev xmlns:xlink="http://www.w3.org/1999/xlink" xlink:title="The number of dark body bands between limb insertions" id="ABBRID0EDKAK" xlink:type="simple">BB</abbrev>
                    </td><td rowspan="1" colspan="1">4</td><td rowspan="1" colspan="1">4</td><td rowspan="1" colspan="1">4</td><td rowspan="1" colspan="1">4</td><td rowspan="1" colspan="1">4</td><td rowspan="1" colspan="1">4</td><td rowspan="1" colspan="1">4</td><td rowspan="1" colspan="1">4</td></tr><tr><td rowspan="1" colspan="1">
                      <abbrev xmlns:xlink="http://www.w3.org/1999/xlink" xlink:title="The number of light caudal bands on the original tail" id="ABBRID0EELAK" xlink:type="simple">LCB</abbrev>
                    </td><td rowspan="1" colspan="1">10</td><td rowspan="1" colspan="1">/</td><td rowspan="1" colspan="1">/</td><td rowspan="1" colspan="1">/</td><td rowspan="1" colspan="1">/</td><td rowspan="1" colspan="1">8</td><td rowspan="1" colspan="1">/</td><td rowspan="1" colspan="1">/</td></tr><tr><td rowspan="1" colspan="1">
                      <abbrev xmlns:xlink="http://www.w3.org/1999/xlink" xlink:title="The number of dark caudal bands on the original tail" id="ABBRID0EFMAK" xlink:type="simple">DCB</abbrev>
                    </td><td rowspan="1" colspan="1">9</td><td rowspan="1" colspan="1">/</td><td rowspan="1" colspan="1">/</td><td rowspan="1" colspan="1">/</td><td rowspan="1" colspan="1">/</td><td rowspan="1" colspan="1">9</td><td rowspan="1" colspan="1">/</td><td rowspan="1" colspan="1">/</td></tr><tr><td rowspan="1" colspan="1">Body band/ interspace ratio</td><td rowspan="1" colspan="1">1.50</td><td rowspan="1" colspan="1">1.30</td><td rowspan="1" colspan="1">0.66</td><td rowspan="1" colspan="1">/</td><td rowspan="1" colspan="1">1.43</td><td rowspan="1" colspan="1">1.40</td><td rowspan="1" colspan="1">1.01</td><td rowspan="1" colspan="1">1.17</td></tr><tr><td rowspan="1" colspan="1">Deep precloacal groove in male</td><td rowspan="1" colspan="1">Yes</td><td rowspan="1" colspan="1">Yes</td><td rowspan="1" colspan="1">Yes</td><td rowspan="1" colspan="1">Yes</td><td rowspan="1" colspan="1">/</td><td rowspan="1" colspan="1">/</td><td rowspan="1" colspan="1">/</td><td rowspan="1" colspan="1">/</td></tr><tr><td rowspan="1" colspan="1">Femoroprecloacal pores continuous</td><td rowspan="1" colspan="1">Yes</td><td rowspan="1" colspan="1">No</td><td rowspan="1" colspan="1">No</td><td rowspan="1" colspan="1">No</td><td rowspan="1" colspan="1">/</td><td rowspan="1" colspan="1">/</td><td rowspan="1" colspan="1">/</td><td rowspan="1" colspan="1">/</td></tr><tr><td rowspan="1" colspan="1">Tuberculation</td><td rowspan="1" colspan="1">Weak</td><td rowspan="1" colspan="1">Weak</td><td rowspan="1" colspan="1">Weak</td><td rowspan="1" colspan="1">Weak</td><td rowspan="1" colspan="1">Weak</td><td rowspan="1" colspan="1">Weak</td><td rowspan="1" colspan="1">Weak</td><td rowspan="1" colspan="1">Weak</td></tr><tr><td rowspan="1" colspan="1">Tubercles on ventral surface of forelimb</td><td rowspan="1" colspan="1">No</td><td rowspan="1" colspan="1">No</td><td rowspan="1" colspan="1">No</td><td rowspan="1" colspan="1">No</td><td rowspan="1" colspan="1">No</td><td rowspan="1" colspan="1">No</td><td rowspan="1" colspan="1">No</td><td rowspan="1" colspan="1">No</td></tr><tr><td rowspan="1" colspan="1">Tubercles in gular region</td><td rowspan="1" colspan="1">No</td><td rowspan="1" colspan="1">No</td><td rowspan="1" colspan="1">No</td><td rowspan="1" colspan="1">No</td><td rowspan="1" colspan="1">No</td><td rowspan="1" colspan="1">No</td><td rowspan="1" colspan="1">No</td><td rowspan="1" colspan="1">No</td></tr><tr><td rowspan="1" colspan="1">Ventrolateral fold tuberculate</td><td rowspan="1" colspan="1">No</td><td rowspan="1" colspan="1">No</td><td rowspan="1" colspan="1">No</td><td rowspan="1" colspan="1">No</td><td rowspan="1" colspan="1">No</td><td rowspan="1" colspan="1">No</td><td rowspan="1" colspan="1">No</td><td rowspan="1" colspan="1">No</td></tr><tr><td rowspan="1" colspan="1">Dorsum bearing scattered pattern of white tubercles</td><td rowspan="1" colspan="1">No</td><td rowspan="1" colspan="1">No</td><td rowspan="1" colspan="1">No</td><td rowspan="1" colspan="1">No</td><td rowspan="1" colspan="1">No</td><td rowspan="1" colspan="1">No</td><td rowspan="1" colspan="1">No</td><td rowspan="1" colspan="1">No</td></tr><tr><td rowspan="1" colspan="1">Adult posterior caudal region white</td><td rowspan="1" colspan="1">No</td><td rowspan="1" colspan="1">/</td><td rowspan="1" colspan="1">/</td><td rowspan="1" colspan="1">/</td><td rowspan="1" colspan="1">/</td><td rowspan="1" colspan="1">No</td><td rowspan="1" colspan="1">/</td><td rowspan="1" colspan="1">/</td></tr><tr><td rowspan="1" colspan="1">White caudal bands in adults immaculate</td><td rowspan="1" colspan="1">No</td><td rowspan="1" colspan="1">/</td><td rowspan="1" colspan="1">/</td><td rowspan="1" colspan="1">/</td><td rowspan="1" colspan="1">/</td><td rowspan="1" colspan="1">No</td><td rowspan="1" colspan="1">/</td><td rowspan="1" colspan="1">/</td></tr><tr><td rowspan="1" colspan="1">Portion of caudal tubercles on original tail</td><td rowspan="1" colspan="1">1/10</td><td rowspan="1" colspan="1">/</td><td rowspan="1" colspan="1">/</td><td rowspan="1" colspan="1">/</td><td rowspan="1" colspan="1">/</td><td rowspan="1" colspan="1">1/8</td><td rowspan="1" colspan="1">/</td><td rowspan="1" colspan="1">/</td></tr></tbody></table></table-wrap><table-wrap id="T7" position="float" orientation="portrait"><label>Table 7.</label><caption><p>Descriptive meristic (left/right) and non-meristic characters of referred specimens of <italic><tp:taxon-name><tp:taxon-name-part taxon-name-part-type="genus" reg="Cyrtodactylus">Cyrtodactylus</tp:taxon-name-part><tp:taxon-name-part taxon-name-part-type="species" reg="sungaiupe">sungaiupe</tp:taxon-name-part></tp:taxon-name></italic> sp. nov. Key: RF = referred specimens, IM-M = immature male, J = juvenile; / = data unavailable or inapplicable. Abbreviations are defined in Materials and methods.</p></caption><table id="TID0EUHDK" rules="all"><tbody><tr><th rowspan="2" colspan="1"/><th rowspan="1" colspan="1"><abbrev xmlns:xlink="http://www.w3.org/1999/xlink" xlink:title="Zoological Museum, Kasetsart University" id="ABBRID0EVXAK" xlink:type="simple">ZMKU</abbrev> R 01006</th><th rowspan="1" colspan="1"><abbrev xmlns:xlink="http://www.w3.org/1999/xlink" xlink:title="Zoological Museum, Kasetsart University" id="ABBRID0E4XAK" xlink:type="simple">ZMKU</abbrev> R 01013</th><th rowspan="1" colspan="1"><abbrev xmlns:xlink="http://www.w3.org/1999/xlink" xlink:title="Zoological Museum, Kasetsart University" id="ABBRID0EFYAK" xlink:type="simple">ZMKU</abbrev> R 01014</th></tr><tr><th rowspan="1" colspan="1">RF</th><th rowspan="1" colspan="1">RF</th><th rowspan="1" colspan="1">RF</th></tr><tr><td rowspan="1" colspan="1">Age</td><td rowspan="1" colspan="1">IM-M</td><td rowspan="1" colspan="1">J</td><td rowspan="1" colspan="1">J</td></tr><tr><td rowspan="1" colspan="1">
                      <abbrev xmlns:xlink="http://www.w3.org/1999/xlink" xlink:title="Snout-vent length" id="ABBRID0EFZAK" xlink:type="simple">SVL</abbrev>
                    </td><td rowspan="1" colspan="1">81.2</td><td rowspan="1" colspan="1">59.8</td><td rowspan="1" colspan="1">67.3</td></tr><tr><td rowspan="1" colspan="1">
                      <abbrev xmlns:xlink="http://www.w3.org/1999/xlink" xlink:title="Supralabial scales" id="ABBRID0EXZAK" xlink:type="simple">SL</abbrev>
                    </td><td rowspan="1" colspan="1">13/13</td><td rowspan="1" colspan="1">15/14</td><td rowspan="1" colspan="1">15/14</td></tr><tr><td rowspan="1" colspan="1">
                      <abbrev xmlns:xlink="http://www.w3.org/1999/xlink" xlink:title="The numbers of supralabial scales" id="ABBRID0EJ1AK" xlink:type="simple">SL-mid-eye</abbrev>
                    </td><td rowspan="1" colspan="1">9/9</td><td rowspan="1" colspan="1">10/11</td><td rowspan="1" colspan="1">11/10</td></tr><tr><td rowspan="1" colspan="1">
                      <abbrev xmlns:xlink="http://www.w3.org/1999/xlink" xlink:title="Infralabial scales" id="ABBRID0E21AK" xlink:type="simple">IL</abbrev>
                    </td><td rowspan="1" colspan="1">11/10</td><td rowspan="1" colspan="1">10/11</td><td rowspan="1" colspan="1">11/12</td></tr><tr><td rowspan="1" colspan="1">
                      <abbrev xmlns:xlink="http://www.w3.org/1999/xlink" xlink:title="The numbers of infralabial scales" id="ABBRID0EN2AK" xlink:type="simple">IL-mid-eye</abbrev>
                    </td><td rowspan="1" colspan="1">7/7</td><td rowspan="1" colspan="1">6/8</td><td rowspan="1" colspan="1">8/9</td></tr><tr><td rowspan="1" colspan="1">
                      <abbrev xmlns:xlink="http://www.w3.org/1999/xlink" xlink:title="The number of paravertebral tubercles between limb insertions" id="ABBRID0E62AK" xlink:type="simple">PVT</abbrev>
                    </td><td rowspan="1" colspan="1">34</td><td rowspan="1" colspan="1">34</td><td rowspan="1" colspan="1">33</td></tr><tr><td rowspan="1" colspan="1">
                      <abbrev xmlns:xlink="http://www.w3.org/1999/xlink" xlink:title="The number of longitudinal rows of body tubercles" id="ABBRID0ER3AK" xlink:type="simple">LRT</abbrev>
                    </td><td rowspan="1" colspan="1">20</td><td rowspan="1" colspan="1">19</td><td rowspan="1" colspan="1">20</td></tr><tr><td rowspan="1" colspan="1">
                      <abbrev xmlns:xlink="http://www.w3.org/1999/xlink" xlink:title="The number of longitudinal rows of ventral scales" id="ABBRID0ED4AK" xlink:type="simple">VS</abbrev>
                    </td><td rowspan="1" colspan="1">38</td><td rowspan="1" colspan="1">36</td><td rowspan="1" colspan="1">32</td></tr><tr><td rowspan="1" colspan="1">
                      <abbrev xmlns:xlink="http://www.w3.org/1999/xlink" xlink:title="The number of small" id="ABBRID0EV4AK" xlink:type="simple">4FLU</abbrev>
                    </td><td rowspan="1" colspan="1">13/12</td><td rowspan="1" colspan="1">15/15</td><td rowspan="1" colspan="1">13/13</td></tr><tr><td rowspan="1" colspan="1">
                      <abbrev xmlns:xlink="http://www.w3.org/1999/xlink" xlink:title="The number of expanded subdigital lamellae proximal to the digital inflection on the fourth finger" id="ABBRID0EH5AK" xlink:type="simple">4FLE</abbrev>
                    </td><td rowspan="1" colspan="1">6/7</td><td rowspan="1" colspan="1">6/6</td><td rowspan="1" colspan="1">6/5</td></tr><tr><td rowspan="1" colspan="1">
                      <abbrev xmlns:xlink="http://www.w3.org/1999/xlink" xlink:title="The total number of subdigital lamellae beneath the fourth finger" id="ABBRID0EZ5AK" xlink:type="simple">4FL</abbrev>
                    </td><td rowspan="1" colspan="1">19/19</td><td rowspan="1" colspan="1">21/21</td><td rowspan="1" colspan="1">19/18</td></tr><tr><td rowspan="1" colspan="1">
                      <abbrev xmlns:xlink="http://www.w3.org/1999/xlink" xlink:title="The number of small" id="ABBRID0EL6AK" xlink:type="simple">4TLU</abbrev>
                    </td><td rowspan="1" colspan="1">13/13</td><td rowspan="1" colspan="1">16/16</td><td rowspan="1" colspan="1">14/14</td></tr><tr><td rowspan="1" colspan="1">
                      <abbrev xmlns:xlink="http://www.w3.org/1999/xlink" xlink:title="The number of expanded subdigital lamellae proximal to the digital inflection on the fourth toe" id="ABBRID0E46AK" xlink:type="simple">4TLE</abbrev>
                    </td><td rowspan="1" colspan="1">8/8</td><td rowspan="1" colspan="1">7/7</td><td rowspan="1" colspan="1">8/8</td></tr><tr><td rowspan="1" colspan="1">
                      <abbrev xmlns:xlink="http://www.w3.org/1999/xlink" xlink:title="The total number of subdigital lamellae beneath the fourth toe" id="ABBRID0EPABK" xlink:type="simple">4TL</abbrev>
                    </td><td rowspan="1" colspan="1">21/21</td><td rowspan="1" colspan="1">23/23</td><td rowspan="1" colspan="1">22/22</td></tr><tr><td rowspan="1" colspan="1">
                      <abbrev xmlns:xlink="http://www.w3.org/1999/xlink" xlink:title="The number of dark body bands between limb insertions" id="ABBRID0EBBBK" xlink:type="simple">BB</abbrev>
                    </td><td rowspan="1" colspan="1">4</td><td rowspan="1" colspan="1">4</td><td rowspan="1" colspan="1">4</td></tr><tr><td rowspan="1" colspan="1">
                      <abbrev xmlns:xlink="http://www.w3.org/1999/xlink" xlink:title="The number of light caudal bands on the original tail" id="ABBRID0ETBBK" xlink:type="simple">LCB</abbrev>
                    </td><td rowspan="1" colspan="1">13</td><td rowspan="1" colspan="1">/</td><td rowspan="1" colspan="1">/</td></tr><tr><td rowspan="1" colspan="1">
                      <abbrev xmlns:xlink="http://www.w3.org/1999/xlink" xlink:title="The number of dark caudal bands on the original tail" id="ABBRID0EFCBK" xlink:type="simple">DCB</abbrev>
                    </td><td rowspan="1" colspan="1">12</td><td rowspan="1" colspan="1">/</td><td rowspan="1" colspan="1">/</td></tr><tr><td rowspan="1" colspan="1">Body band/ interspace ratio</td><td rowspan="1" colspan="1">1.11</td><td rowspan="1" colspan="1">1.64</td><td rowspan="1" colspan="1">1.17</td></tr><tr><td rowspan="1" colspan="1">Tuberculation</td><td rowspan="1" colspan="1">Weak</td><td rowspan="1" colspan="1">Weak</td><td rowspan="1" colspan="1">Weak</td></tr><tr><td rowspan="1" colspan="1">Tubercles on ventral surface of forelimb</td><td rowspan="1" colspan="1">No</td><td rowspan="1" colspan="1">No</td><td rowspan="1" colspan="1">No</td></tr><tr><td rowspan="1" colspan="1">Tubercles in gular region</td><td rowspan="1" colspan="1">No</td><td rowspan="1" colspan="1">No</td><td rowspan="1" colspan="1">No</td></tr><tr><td rowspan="1" colspan="1">Ventrolateral fold tuberculate</td><td rowspan="1" colspan="1">No</td><td rowspan="1" colspan="1">No</td><td rowspan="1" colspan="1">No</td></tr><tr><td rowspan="1" colspan="1">Dorsum bearing scattered pattern of white tubercles</td><td rowspan="1" colspan="1">No</td><td rowspan="1" colspan="1">No</td><td rowspan="1" colspan="1">No</td></tr><tr><td rowspan="1" colspan="1">Hatchlings/ juveniles with white tail tip</td><td rowspan="1" colspan="1">/</td><td rowspan="1" colspan="1">Yes</td><td rowspan="1" colspan="1">Yes</td></tr><tr><td rowspan="1" colspan="1">Portion of caudal tubercles on original tail</td><td rowspan="1" colspan="1">1/8</td><td rowspan="1" colspan="1">/</td><td rowspan="1" colspan="1">/</td></tr></tbody></table></table-wrap><fig id="F7" position="float" orientation="portrait"><object-id xmlns:xlink="http://www.w3.org/1999/xlink" content-type="doi" xlink:type="simple">10.3897/zookeys.1179.109712.figure7</object-id><object-id xmlns:xlink="http://www.w3.org/1999/xlink" content-type="arpha" xlink:type="simple">4EDFA602-75AC-58D8-A225-57AE3BA801D3</object-id><label>Figure 7.</label><caption><p>Variation in colouration and banding pattern of <italic><tp:taxon-name><tp:taxon-name-part taxon-name-part-type="genus" reg="Cyrtodactylus">Cyrtodactylus</tp:taxon-name-part><tp:taxon-name-part taxon-name-part-type="species" reg="sungaiupe">sungaiupe</tp:taxon-name-part></tp:taxon-name></italic> sp. nov. immediately after euthanasia <bold>A</bold> male paratype (<abbrev xmlns:xlink="http://www.w3.org/1999/xlink" xlink:title="Zoological Museum, Kasetsart University" id="ABBRID0EPGBK" xlink:type="simple">ZMKU</abbrev> R 01010) showing disconnected bands on dorsal <bold>B</bold> juvenile (<abbrev xmlns:xlink="http://www.w3.org/1999/xlink" xlink:title="Zoological Museum, Kasetsart University" id="ABBRID0EVGBK" xlink:type="simple">ZMKU</abbrev> R 01013) having light-yellow on the body and bearing white tail tip.</p></caption><graphic xmlns:xlink="http://www.w3.org/1999/xlink" xlink:href="zookeys-1179-313_article-109712__-g007.jpg" position="float" orientation="portrait" xlink:type="simple" id="oo_905280.jpg"><uri content-type="original_file" xlink:type="simple">https://binary.pensoft.net/fig/905280</uri></graphic></fig></tp:treatment-sec><tp:treatment-sec sec-type="distribution" id="SECID0E5GBK"><title>Distribution.</title><p><italic><tp:taxon-name><tp:taxon-name-part taxon-name-part-type="genus" reg="Cyrtodactylus">Cyrtodactylus</tp:taxon-name-part><tp:taxon-name-part taxon-name-part-type="species" reg="sungaiupe">sungaiupe</tp:taxon-name-part></tp:taxon-name></italic> sp. nov. is currently known from an unnamed karst formation in Thung Wa Subdistrict, Thung Wa District, Satun Province, Thailand (Figs <xref ref-type="fig" rid="F1">1</xref>, <xref ref-type="fig" rid="F8">8</xref>).</p><fig id="F8" position="float" orientation="portrait"><object-id xmlns:xlink="http://www.w3.org/1999/xlink" content-type="doi" xlink:type="simple">10.3897/zookeys.1179.109712.figure8</object-id><object-id xmlns:xlink="http://www.w3.org/1999/xlink" content-type="arpha" xlink:type="simple">1EB65F40-5CF1-52B9-A8E4-D64D25946E3B</object-id><label>Figure 8.</label><caption><p>Habitat of <italic><tp:taxon-name><tp:taxon-name-part taxon-name-part-type="genus" reg="Cyrtodactylus">Cyrtodactylus</tp:taxon-name-part><tp:taxon-name-part taxon-name-part-type="species" reg="sungaiupe">sungaiupe</tp:taxon-name-part></tp:taxon-name></italic> sp. nov. at the type locality in Thung Wa Subdistrict, Thung Wa District, Satun Province, Thailand <bold>A</bold> landscape view of karst tower <bold>B</bold> vegetation structure and <bold>C</bold> karst boulders surrounding karst body <bold>D</bold> immature female (not collected) on karst boulder.</p></caption><graphic xmlns:xlink="http://www.w3.org/1999/xlink" xlink:href="zookeys-1179-313_article-109712__-g008.jpg" position="float" orientation="portrait" xlink:type="simple" id="oo_905281.jpg"><uri content-type="original_file" xlink:type="simple">https://binary.pensoft.net/fig/905281</uri></graphic></fig></tp:treatment-sec><tp:treatment-sec sec-type="natural history" id="SECID0EXIBK"><title>Natural history.</title><p>All individuals of <italic><tp:taxon-name><tp:taxon-name-part taxon-name-part-type="genus" reg="Cyrtodactylus">Cyrtodactylus</tp:taxon-name-part><tp:taxon-name-part taxon-name-part-type="species" reg="sungaiupe">sungaiupe</tp:taxon-name-part></tp:taxon-name></italic> sp. nov. were collected from karst forest (Fig. <xref ref-type="fig" rid="F8">8</xref>) at the type locality which was surrounded by rubber plantations. Specimens were collected on October 2016 between 1900 and 2000 h with temperature 26.3 °C and relative humidity 90.3%, and on April 2022 between 1900 and 2030 h with temperature 28.3 °C and relative humidity 86.0%. The specimens were found on small rocks, karst boulders, adjacent vegetation and on the forest floor. The holotype (<abbrev xmlns:xlink="http://www.w3.org/1999/xlink" xlink:title="Zoological Museum, Kasetsart University" id="ABBRID0EMJBK" xlink:type="simple">ZMKU</abbrev> R 01009) was collected from the branch of a shrub approximately 1.3 m above the ground. Four specimens (<abbrev xmlns:xlink="http://www.w3.org/1999/xlink" xlink:title="Zoological Museum, Kasetsart University" id="ABBRID0EQJBK" xlink:type="simple">ZMKU</abbrev> R 01004, <abbrev xmlns:xlink="http://www.w3.org/1999/xlink" xlink:title="Zoological Museum, Kasetsart University" id="ABBRID0EUJBK" xlink:type="simple">ZMKU</abbrev> R 01006, <abbrev xmlns:xlink="http://www.w3.org/1999/xlink" xlink:title="Zoological Museum, Kasetsart University" id="ABBRID0EYJBK" xlink:type="simple">ZMKU</abbrev> R 01010, <abbrev xmlns:xlink="http://www.w3.org/1999/xlink" xlink:title="Zoological Museum, Kasetsart University" id="ABBRID0E3JBK" xlink:type="simple">ZMKU</abbrev> R 01013) were found on karst boulders. Three female specimens (<abbrev xmlns:xlink="http://www.w3.org/1999/xlink" xlink:title="Zoological Museum, Kasetsart University" id="ABBRID0EAKBK" xlink:type="simple">ZMKU</abbrev> R 01008, <abbrev xmlns:xlink="http://www.w3.org/1999/xlink" xlink:title="Zoological Museum, Kasetsart University" id="ABBRID0EEKBK" xlink:type="simple">ZMKU</abbrev> R 01011–01012) were collected from tree trunks. One adult male (<abbrev xmlns:xlink="http://www.w3.org/1999/xlink" xlink:title="Zoological Museum, Kasetsart University" id="ABBRID0EIKBK" xlink:type="simple">ZMKU</abbrev> R 01005) was collected off a fallen dry stick and one adult female (<abbrev xmlns:xlink="http://www.w3.org/1999/xlink" xlink:title="Zoological Museum, Kasetsart University" id="ABBRID0EMKBK" xlink:type="simple">ZMKU</abbrev> R 01007) was found on the forest floor covered with leaf litter. A juvenile (<abbrev xmlns:xlink="http://www.w3.org/1999/xlink" xlink:title="Zoological Museum, Kasetsart University" id="ABBRID0EQKBK" xlink:type="simple">ZMKU</abbrev> R 01014) was taken from a perch on a small rock near the ground.</p><p>A gravid female (<abbrev xmlns:xlink="http://www.w3.org/1999/xlink" xlink:title="Zoological Museum, Kasetsart University" id="ABBRID0EWKBK" xlink:type="simple">ZMKU</abbrev> R 01008) carrying two eggs (externally visible) was found on a tree trunk in October 2016. Two juveniles (<abbrev xmlns:xlink="http://www.w3.org/1999/xlink" xlink:title="Zoological Museum, Kasetsart University" id="ABBRID0E1KBK" xlink:type="simple">ZMKU</abbrev> R 01013–01014) were collected during April 2022. Other lizard species found in this area, include <italic><tp:taxon-name><tp:taxon-name-part taxon-name-part-type="genus" reg="Gehyra">Gehyra</tp:taxon-name-part><tp:taxon-name-part taxon-name-part-type="species" reg="mutilata">mutilata</tp:taxon-name-part></tp:taxon-name></italic> (Wiegmann, 1834) and <italic><tp:taxon-name><tp:taxon-name-part taxon-name-part-type="genus" reg="Gekko">Gekko</tp:taxon-name-part><tp:taxon-name-part taxon-name-part-type="species" reg="gecko">gecko</tp:taxon-name-part></tp:taxon-name></italic> (Linnaeus, 1758).</p></tp:treatment-sec><tp:treatment-sec sec-type="etymology" id="SECID0EULBK"><title>Etymology.</title><p>The specific epithet <italic>sungaiupe</italic> is derived from the old name of Thung Wa District (Sungai Upe District), the type locality of the new species.</p></tp:treatment-sec><tp:treatment-sec sec-type="comparisons" id="SECID0E3LBK"><title>Comparison.</title><p><italic><tp:taxon-name><tp:taxon-name-part taxon-name-part-type="genus" reg="Cyrtodactylus">Cyrtodactylus</tp:taxon-name-part><tp:taxon-name-part taxon-name-part-type="species" reg="sungaiupe">sungaiupe</tp:taxon-name-part></tp:taxon-name></italic> sp. nov. can be distinguished from other species in the <italic><tp:taxon-name><tp:taxon-name-part taxon-name-part-type="genus" reg="Cyrtodactylus">C.</tp:taxon-name-part><tp:taxon-name-part taxon-name-part-type="species" reg="pulchellus">pulchellus</tp:taxon-name-part></tp:taxon-name></italic> group by having a combination of weak tuberculation on the body; no tubercles on ventral surface of forelimbs, gular region or in ventrolateral body folds; 12–16 supralabial scales; 30–38 paravertebral tubercles; 19–22 longitudinal tubercle rows; 32–40 ventral scales; 29–34 femorprecloacal pores in males; deep precloacal groove in males; nine or twelve dark caudal bands on original tail; light caudal bands on original tail, infused with dark pigmentation in adults; caudal tubercles extended 1/8–1/10 of anterior portion of tail; and juveniles with white tail tip. Additional comparisons between <italic><tp:taxon-name><tp:taxon-name-part taxon-name-part-type="genus" reg="Cyrtodactylus">Cyrtodactylus</tp:taxon-name-part><tp:taxon-name-part taxon-name-part-type="species" reg="sungaiupe">sungaiupe</tp:taxon-name-part></tp:taxon-name></italic> sp. nov. and other species in the <italic><tp:taxon-name><tp:taxon-name-part taxon-name-part-type="genus" reg="Cyrtodactylus">C.</tp:taxon-name-part><tp:taxon-name-part taxon-name-part-type="species" reg="pulchellus">pulchellus</tp:taxon-name-part></tp:taxon-name></italic> group are in Suppl. material <xref ref-type="supplementary-material" rid="S4">4</xref>.</p><p><italic><tp:taxon-name><tp:taxon-name-part taxon-name-part-type="genus" reg="Cyrtodactylus">Cyrtodactylus</tp:taxon-name-part><tp:taxon-name-part taxon-name-part-type="species" reg="sungaiupe">sungaiupe</tp:taxon-name-part></tp:taxon-name></italic> sp. nov. is a member of Clade A which comprises <italic><tp:taxon-name><tp:taxon-name-part taxon-name-part-type="genus" reg="Cyrtodactylus">C.</tp:taxon-name-part><tp:taxon-name-part taxon-name-part-type="species" reg="astrum">astrum</tp:taxon-name-part></tp:taxon-name></italic>, <italic><tp:taxon-name><tp:taxon-name-part taxon-name-part-type="genus" reg="Cyrtodactylus">C.</tp:taxon-name-part><tp:taxon-name-part taxon-name-part-type="species" reg="dayangbuntingensis">dayangbuntingensis</tp:taxon-name-part></tp:taxon-name></italic>, <italic><tp:taxon-name><tp:taxon-name-part taxon-name-part-type="genus" reg="Cyrtodactylus">C.</tp:taxon-name-part><tp:taxon-name-part taxon-name-part-type="species" reg="langkawiensis">langkawiensis</tp:taxon-name-part></tp:taxon-name></italic>, <italic><tp:taxon-name><tp:taxon-name-part taxon-name-part-type="genus" reg="Cyrtodactylus">C.</tp:taxon-name-part><tp:taxon-name-part taxon-name-part-type="species" reg="lekaguli">lekaguli</tp:taxon-name-part></tp:taxon-name></italic> and <italic><tp:taxon-name><tp:taxon-name-part taxon-name-part-type="genus" reg="Cyrtodactylus">C.</tp:taxon-name-part><tp:taxon-name-part taxon-name-part-type="species" reg="stellatus">stellatus</tp:taxon-name-part></tp:taxon-name></italic>. <italic><tp:taxon-name><tp:taxon-name-part taxon-name-part-type="genus" reg="Cyrtodactylus">Cyrtodactylus</tp:taxon-name-part><tp:taxon-name-part taxon-name-part-type="species" reg="sungaiupe">sungaiupe</tp:taxon-name-part></tp:taxon-name></italic> sp. nov. differs from those five species by uncorrected pairwise distances of <abbrev xmlns:xlink="http://www.w3.org/1999/xlink" xlink:title="NADH dehydrogenase subunit 2" id="ABBRID0EBQBK" xlink:type="simple">ND2</abbrev> of 8.02–10.69% (Table <xref ref-type="table" rid="T2">2</xref>). It differs from <italic><tp:taxon-name><tp:taxon-name-part taxon-name-part-type="genus" reg="Cyrtodactylus">C.</tp:taxon-name-part><tp:taxon-name-part taxon-name-part-type="species" reg="astrum">astrum</tp:taxon-name-part></tp:taxon-name></italic> by having smaller maximum <abbrev xmlns:xlink="http://www.w3.org/1999/xlink" xlink:title="Snout-vent length" id="ABBRID0EUQBK" xlink:type="simple">SVL</abbrev> of 104.6 mm (vs. 108.3 mm); absence of scattered pattern of white tubercles on dorsum (vs. present); nine or twelve dark caudal bands on the original tail (vs. 13 or 14); caudal tubercles extending between 1/8 and 1/10 of anterior portion of tail (vs. ≥ 1/3 of the tail); and having statistically significant different mean values of mensural characters of <abbrev xmlns:xlink="http://www.w3.org/1999/xlink" xlink:title="Forearm length" id="ABBRID0EYQBK" xlink:type="simple">FL</abbrev><sub>adj</sub>, <abbrev xmlns:xlink="http://www.w3.org/1999/xlink" xlink:title="Tibia length" id="ABBRID0E4QBK" xlink:type="simple">TBL</abbrev><sub>adj</sub>, <abbrev xmlns:xlink="http://www.w3.org/1999/xlink" xlink:title="Axilla to groin length" id="ABBRID0ECRBK" xlink:type="simple">AG</abbrev><sub>adj</sub>, <abbrev xmlns:xlink="http://www.w3.org/1999/xlink" xlink:title="Head width" id="ABBRID0EHRBK" xlink:type="simple">HW</abbrev><sub>adj</sub>, <abbrev xmlns:xlink="http://www.w3.org/1999/xlink" xlink:title="Head depth" id="ABBRID0EMRBK" xlink:type="simple">HD</abbrev><sub>adj</sub>, <abbrev xmlns:xlink="http://www.w3.org/1999/xlink" xlink:title="Eye to ear distance" id="ABBRID0ERRBK" xlink:type="simple">EE</abbrev><sub>adj</sub>, <abbrev xmlns:xlink="http://www.w3.org/1999/xlink" xlink:title="Eye to snout distance" id="ABBRID0EWRBK" xlink:type="simple">ES</abbrev><sub>adj</sub>, <abbrev xmlns:xlink="http://www.w3.org/1999/xlink" xlink:title="Eye to nostril distance" id="ABBRID0E2RBK" xlink:type="simple">EN</abbrev><sub>adj</sub> and <abbrev xmlns:xlink="http://www.w3.org/1999/xlink" xlink:title="Internarial distance" id="ABBRID0EASBK" xlink:type="simple">IN</abbrev><sub>adj</sub> (<italic>p</italic> &lt; 0.001–0.043; Table <xref ref-type="table" rid="T5">5</xref>). It can be further separated from <italic><tp:taxon-name><tp:taxon-name-part taxon-name-part-type="genus" reg="Cyrtodactylus">C.</tp:taxon-name-part><tp:taxon-name-part taxon-name-part-type="species" reg="astrum">astrum</tp:taxon-name-part></tp:taxon-name></italic> in having statistically significant different mean values of meristic characters of <abbrev xmlns:xlink="http://www.w3.org/1999/xlink" xlink:title="Supralabial scales" id="ABBRID0EWSBK" xlink:type="simple">SL</abbrev>, <abbrev xmlns:xlink="http://www.w3.org/1999/xlink" xlink:title="Infralabial scales" id="ABBRID0E1SBK" xlink:type="simple">IL</abbrev>, <abbrev xmlns:xlink="http://www.w3.org/1999/xlink" xlink:title="The number of paravertebral tubercles between limb insertions" id="ABBRID0E5SBK" xlink:type="simple">PVT</abbrev> and <abbrev xmlns:xlink="http://www.w3.org/1999/xlink" xlink:title="The number of longitudinal rows of body tubercles" id="ABBRID0ECTBK" xlink:type="simple">LRT</abbrev> (<italic>p</italic> &lt; 0.001–0.011; Table <xref ref-type="table" rid="T5">5</xref>).</p><p><italic><tp:taxon-name><tp:taxon-name-part taxon-name-part-type="genus" reg="Cyrtodactylus">Cyrtodactylus</tp:taxon-name-part><tp:taxon-name-part taxon-name-part-type="species" reg="sungaiupe">sungaiupe</tp:taxon-name-part></tp:taxon-name></italic> sp. nov. differs from <italic><tp:taxon-name><tp:taxon-name-part taxon-name-part-type="genus" reg="Cyrtodactylus">C.</tp:taxon-name-part><tp:taxon-name-part taxon-name-part-type="species" reg="dayangbuntingensis">dayangbuntingensis</tp:taxon-name-part></tp:taxon-name></italic> by having larger maximum <abbrev xmlns:xlink="http://www.w3.org/1999/xlink" xlink:title="Snout-vent length" id="ABBRID0EEUBK" xlink:type="simple">SVL</abbrev> of 104.6 mm (vs. 99.0 mm); absence of scattered pattern of white tubercles on dorsum (vs. present); caudal tubercles extending between 1/8 and 1/10 of anterior portion of tail (vs. 1/5 of the tail); and one to two rows of postcloacal tubercles (vs. up to three rows). Additionally, <abbrev xmlns:xlink="http://www.w3.org/1999/xlink" xlink:title="principal components analysis" id="ABBRID0EIUBK" xlink:type="simple">PCA</abbrev> showed that <italic><tp:taxon-name><tp:taxon-name-part taxon-name-part-type="genus" reg="Cyrtodactylus">Cyrtodactylus</tp:taxon-name-part><tp:taxon-name-part taxon-name-part-type="species" reg="sungaiupe">sungaiupe</tp:taxon-name-part></tp:taxon-name></italic> sp. nov. is clearly separated in morphospace from <italic><tp:taxon-name><tp:taxon-name-part taxon-name-part-type="genus" reg="Cyrtodactylus">C.</tp:taxon-name-part><tp:taxon-name-part taxon-name-part-type="species" reg="dayangbuntingensis">dayangbuntingensis</tp:taxon-name-part></tp:taxon-name></italic> (Fig. <xref ref-type="fig" rid="F3">3</xref>).</p><p><italic><tp:taxon-name><tp:taxon-name-part taxon-name-part-type="genus" reg="Cyrtodactylus">Cyrtodactylus</tp:taxon-name-part><tp:taxon-name-part taxon-name-part-type="species" reg="sungaiupe">sungaiupe</tp:taxon-name-part></tp:taxon-name></italic> sp. nov. morphologically differ from <italic><tp:taxon-name><tp:taxon-name-part taxon-name-part-type="genus" reg="Cyrtodactylus">C.</tp:taxon-name-part><tp:taxon-name-part taxon-name-part-type="species" reg="langkawiensis">langkawiensis</tp:taxon-name-part></tp:taxon-name></italic> by having larger maximum <abbrev xmlns:xlink="http://www.w3.org/1999/xlink" xlink:title="Snout-vent length" id="ABBRID0E5VBK" xlink:type="simple">SVL</abbrev> of 104.6 mm (vs. 99.8 mm); and caudal tubercles extending between 1/8 and 1/10 of anterior portion of tail (vs. ≥ 1/3 of the tail); and having statistically significant different mean values of mensural characters of <abbrev xmlns:xlink="http://www.w3.org/1999/xlink" xlink:title="Axilla to groin length" id="ABBRID0ECWBK" xlink:type="simple">AG</abbrev><sub>adj</sub>, <abbrev xmlns:xlink="http://www.w3.org/1999/xlink" xlink:title="Head length" id="ABBRID0EHWBK" xlink:type="simple">HL</abbrev><sub>adj</sub>, <abbrev xmlns:xlink="http://www.w3.org/1999/xlink" xlink:title="Head width" id="ABBRID0EMWBK" xlink:type="simple">HW</abbrev><sub>adj</sub> and <abbrev xmlns:xlink="http://www.w3.org/1999/xlink" xlink:title="Internarial distance" id="ABBRID0ERWBK" xlink:type="simple">IN</abbrev><sub>adj</sub> (<italic>p</italic> &lt; 0.001–0.033; Table <xref ref-type="table" rid="T5">5</xref>). It can be further separated from <italic><tp:taxon-name><tp:taxon-name-part taxon-name-part-type="genus" reg="Cyrtodactylus">C.</tp:taxon-name-part><tp:taxon-name-part taxon-name-part-type="species" reg="langkawiensis">langkawiensis</tp:taxon-name-part></tp:taxon-name></italic> in having statistically significant different mean values of meristic characters of <abbrev xmlns:xlink="http://www.w3.org/1999/xlink" xlink:title="Supralabial scales" id="ABBRID0EHXBK" xlink:type="simple">SL</abbrev>, <abbrev xmlns:xlink="http://www.w3.org/1999/xlink" xlink:title="Infralabial scales" id="ABBRID0ELXBK" xlink:type="simple">IL</abbrev>, <abbrev xmlns:xlink="http://www.w3.org/1999/xlink" xlink:title="The number of paravertebral tubercles between limb insertions" id="ABBRID0EPXBK" xlink:type="simple">PVT</abbrev>, <abbrev xmlns:xlink="http://www.w3.org/1999/xlink" xlink:title="The number of longitudinal rows of body tubercles" id="ABBRID0ETXBK" xlink:type="simple">LRT</abbrev> and <abbrev xmlns:xlink="http://www.w3.org/1999/xlink" xlink:title="The number of longitudinal rows of ventral scales" id="ABBRID0EXXBK" xlink:type="simple">VS</abbrev> (<italic>p</italic> &lt; 0.001–0.046; Table <xref ref-type="table" rid="T5">5</xref>).</p><p><italic><tp:taxon-name><tp:taxon-name-part taxon-name-part-type="genus" reg="Cyrtodactylus">Cyrtodactylus</tp:taxon-name-part><tp:taxon-name-part taxon-name-part-type="species" reg="sungaiupe">sungaiupe</tp:taxon-name-part></tp:taxon-name></italic> sp. nov. differ from <italic><tp:taxon-name><tp:taxon-name-part taxon-name-part-type="genus" reg="Cyrtodactylus">C.</tp:taxon-name-part><tp:taxon-name-part taxon-name-part-type="species" reg="lekaguli">lekaguli</tp:taxon-name-part></tp:taxon-name></italic> by having smaller maximum <abbrev xmlns:xlink="http://www.w3.org/1999/xlink" xlink:title="Snout-vent length" id="ABBRID0EZYBK" xlink:type="simple">SVL</abbrev> of 104.6 mm (vs. 108.5 mm); and caudal tubercles extending between 1/8 and 1/10 of anterior portion of tail (vs. ≥ 1/3 of the tail); and having statistically significant different mean values of mensural characters of <abbrev xmlns:xlink="http://www.w3.org/1999/xlink" xlink:title="Head width" id="ABBRID0E4YBK" xlink:type="simple">HW</abbrev><sub>adj</sub>, <abbrev xmlns:xlink="http://www.w3.org/1999/xlink" xlink:title="Head depth" id="ABBRID0ECZBK" xlink:type="simple">HD</abbrev><sub>adj</sub>, <abbrev xmlns:xlink="http://www.w3.org/1999/xlink" xlink:title="Eye to ear distance" id="ABBRID0EHZBK" xlink:type="simple">EE</abbrev><sub>adj</sub>, <abbrev xmlns:xlink="http://www.w3.org/1999/xlink" xlink:title="Inter orbital distance" id="ABBRID0EMZBK" xlink:type="simple">IO</abbrev><sub>adj</sub> and <abbrev xmlns:xlink="http://www.w3.org/1999/xlink" xlink:title="Ear length" id="ABBRID0ERZBK" xlink:type="simple">EL</abbrev><sub>adj</sub> (<italic>p</italic> &lt; 0.001–0.008; Table <xref ref-type="table" rid="T5">5</xref>). It can be further separated from <italic><tp:taxon-name><tp:taxon-name-part taxon-name-part-type="genus" reg="Cyrtodactylus">C.</tp:taxon-name-part><tp:taxon-name-part taxon-name-part-type="species" reg="lekaguli">lekaguli</tp:taxon-name-part></tp:taxon-name></italic> in having statistically significant different mean values of meristic characters of <abbrev xmlns:xlink="http://www.w3.org/1999/xlink" xlink:title="Supralabial scales" id="ABBRID0EH1BK" xlink:type="simple">SL</abbrev>, <abbrev xmlns:xlink="http://www.w3.org/1999/xlink" xlink:title="Infralabial scales" id="ABBRID0EL1BK" xlink:type="simple">IL</abbrev> and <abbrev xmlns:xlink="http://www.w3.org/1999/xlink" xlink:title="The number of longitudinal rows of body tubercles" id="ABBRID0EP1BK" xlink:type="simple">LRT</abbrev> (<italic>p</italic> &lt; 0.001–0.006; Table <xref ref-type="table" rid="T5">5</xref>).</p><p><italic><tp:taxon-name><tp:taxon-name-part taxon-name-part-type="genus" reg="Cyrtodactylus">Cyrtodactylus</tp:taxon-name-part><tp:taxon-name-part taxon-name-part-type="species" reg="sungaiupe">sungaiupe</tp:taxon-name-part></tp:taxon-name></italic> sp. nov. differ from <italic><tp:taxon-name><tp:taxon-name-part taxon-name-part-type="genus" reg="Cyrtodactylus">C.</tp:taxon-name-part><tp:taxon-name-part taxon-name-part-type="species" reg="stellatus">stellatus</tp:taxon-name-part></tp:taxon-name></italic> by having larger maximum <abbrev xmlns:xlink="http://www.w3.org/1999/xlink" xlink:title="Snout-vent length" id="ABBRID0ER2BK" xlink:type="simple">SVL</abbrev> of 104.6 mm (vs. 96.1 mm); absence of scattered pattern of white tubercles on dorsum (vs. present); absence of precloacal in female (vs. present); and having statistically significant different mean values of mensural characters of <abbrev xmlns:xlink="http://www.w3.org/1999/xlink" xlink:title="Snout-vent length" id="ABBRID0EV2BK" xlink:type="simple">SVL</abbrev>, <abbrev xmlns:xlink="http://www.w3.org/1999/xlink" xlink:title="Forearm length" id="ABBRID0EZ2BK" xlink:type="simple">FL</abbrev><sub>adj</sub>, <abbrev xmlns:xlink="http://www.w3.org/1999/xlink" xlink:title="Tibia length" id="ABBRID0E52BK" xlink:type="simple">TBL</abbrev><sub>adj</sub>, <abbrev xmlns:xlink="http://www.w3.org/1999/xlink" xlink:title="Axilla to groin length" id="ABBRID0ED3BK" xlink:type="simple">AG</abbrev><sub>adj</sub>, <abbrev xmlns:xlink="http://www.w3.org/1999/xlink" xlink:title="Head length" id="ABBRID0EI3BK" xlink:type="simple">HL</abbrev><sub>adj</sub>, <abbrev xmlns:xlink="http://www.w3.org/1999/xlink" xlink:title="Head width" id="ABBRID0EN3BK" xlink:type="simple">HW</abbrev><sub>adj</sub>, <abbrev xmlns:xlink="http://www.w3.org/1999/xlink" xlink:title="Head depth" id="ABBRID0ES3BK" xlink:type="simple">HD</abbrev><sub>adj</sub>, <abbrev xmlns:xlink="http://www.w3.org/1999/xlink" xlink:title="Eye to ear distance" id="ABBRID0EX3BK" xlink:type="simple">EE</abbrev><sub>adj</sub>, <abbrev xmlns:xlink="http://www.w3.org/1999/xlink" xlink:title="Eye to snout distance" id="ABBRID0E33BK" xlink:type="simple">ES</abbrev><sub>adj</sub> and <abbrev xmlns:xlink="http://www.w3.org/1999/xlink" xlink:title="Eye to nostril distance" id="ABBRID0EB4BK" xlink:type="simple">EN</abbrev><sub>adj</sub> (<italic>p</italic> &lt; 0.001–0.035; Table <xref ref-type="table" rid="T5">5</xref>). It can be further separated from <italic><tp:taxon-name><tp:taxon-name-part taxon-name-part-type="genus" reg="Cyrtodactylus">C.</tp:taxon-name-part><tp:taxon-name-part taxon-name-part-type="species" reg="stellatus">stellatus</tp:taxon-name-part></tp:taxon-name></italic> in having statistically significant different mean values of meristic characters of <abbrev xmlns:xlink="http://www.w3.org/1999/xlink" xlink:title="The number of paravertebral tubercles between limb insertions" id="ABBRID0EX4BK" xlink:type="simple">PVT</abbrev> (<italic>p</italic> = 0.003; Table <xref ref-type="table" rid="T5">5</xref>).</p></tp:treatment-sec><tp:treatment-sec><!--Section generated to contain objects referenced in tp:taxon-treatment.--><supplementary-material xmlns:xlink="http://www.w3.org/1999/xlink" id="S3" position="float" orientation="portrait" xlink:type="simple"><object-id content-type="doi" xlink:type="simple">10.3897/zookeys.1179.109712.suppl3</object-id><object-id content-type="zenodo_dep_id" xlink:type="simple">8351256</object-id><object-id content-type="arpha" xlink:type="simple">32FEB89A-6584-50B5-92FC-E48F7FEAE134</object-id><label>Supplementary material 3</label><caption><p>Descriptive morphometric (in millimetres) and meristic characters (min–max) of the type series</p></caption><statement content-type="dataType"><label>Data type</label><p>xlsx</p></statement><statement content-type="notes"><label>Explanation note</label><p>Descriptive morphometric (in millimetres) and meristic characters (min–max) of the type series of <italic><tp:taxon-name><tp:taxon-name-part taxon-name-part-type="genus" reg="Cyrtodactylus">Cyrtodactylus</tp:taxon-name-part><tp:taxon-name-part taxon-name-part-type="species" reg="sungaiupe">sungaiupe</tp:taxon-name-part></tp:taxon-name></italic> sp. nov., <italic><tp:taxon-name><tp:taxon-name-part taxon-name-part-type="genus" reg="Cyrtodactylus">Cyrtodactylus</tp:taxon-name-part><tp:taxon-name-part taxon-name-part-type="species" reg="wangkhramensis">wangkhramensis</tp:taxon-name-part></tp:taxon-name></italic> sp. nov. and members of Clade A in the <italic><tp:taxon-name><tp:taxon-name-part taxon-name-part-type="genus" reg="Cyrtodactylus">Cyrtodactylus</tp:taxon-name-part><tp:taxon-name-part taxon-name-part-type="species" reg="pulchellus">pulchellus</tp:taxon-name-part></tp:taxon-name></italic> group. Abbreviations are defined in Materials and Methods. Key: Re = regenerated; L = left; R = right; / = data unavailable or inapplicable.</p></statement><media xlink:href="zookeys-1179-313_article-109712__-s003.xlsx" mimetype="application" mime-subtype="vnd.openxmlformats-officedocument.spreadsheetml.sheet" position="float" orientation="portrait" xlink:type="simple" id="oo_905288.xlsx"><uri content-type="original_file" xlink:type="simple">https://binary.pensoft.net/file/905288</uri></media><permissions><license xlink:type="simple"><license-p>This dataset is made available under the Open Database License (http://opendatacommons.org/licenses/odbl/1.0/). The Open Database License (ODbL) is a license agreement intended to allow users to freely share, modify, and use this Dataset while maintaining this same freedom for others, provided that the original source and author(s) are credited.</license-p></license></permissions><attrib specific-use="authors">Korkhwan Termprayoon, Attapol Rujirawan, L. Lee Grismer, Perry L. Wood Jr, Anchalee Aowphol</attrib></supplementary-material><fig id="F1" position="float" orientation="portrait"><object-id xmlns:xlink="http://www.w3.org/1999/xlink" content-type="doi" xlink:type="simple">10.3897/zookeys.1179.109712.figure1</object-id><object-id xmlns:xlink="http://www.w3.org/1999/xlink" content-type="arpha" xlink:type="simple">BFA5B106-31CA-5C05-9CDD-A46268274732</object-id><label>Figure 1.</label><caption><p>Map showing the type localities of <italic><tp:taxon-name><tp:taxon-name-part taxon-name-part-type="genus" reg="Cyrtodactylus">Cyrtodactylus</tp:taxon-name-part><tp:taxon-name-part taxon-name-part-type="species" reg="sungaiupe">sungaiupe</tp:taxon-name-part></tp:taxon-name></italic> sp. nov. (red star) in Thung Wa District and <italic><tp:taxon-name><tp:taxon-name-part taxon-name-part-type="genus" reg="Cyrtodactylus">Cyrtodactylus</tp:taxon-name-part><tp:taxon-name-part taxon-name-part-type="species" reg="wangkhramensis">wangkhramensis</tp:taxon-name-part></tp:taxon-name></italic> sp. nov. (blue star) in La-ngu District, Satun Province, Thailand and the type localities of closely-related species, <italic><tp:taxon-name><tp:taxon-name-part taxon-name-part-type="genus" reg="Cyrtodactylus">C.</tp:taxon-name-part><tp:taxon-name-part taxon-name-part-type="species" reg="astrum">astrum</tp:taxon-name-part></tp:taxon-name></italic>, <italic><tp:taxon-name><tp:taxon-name-part taxon-name-part-type="genus" reg="Cyrtodactylus">C.</tp:taxon-name-part><tp:taxon-name-part taxon-name-part-type="species" reg="dayangbuntingensis">dayangbuntingensis</tp:taxon-name-part></tp:taxon-name></italic>, <italic><tp:taxon-name><tp:taxon-name-part taxon-name-part-type="genus" reg="Cyrtodactylus">C.</tp:taxon-name-part><tp:taxon-name-part taxon-name-part-type="species" reg="langkawiensis">langkawiensis</tp:taxon-name-part></tp:taxon-name></italic>, <italic><tp:taxon-name><tp:taxon-name-part taxon-name-part-type="genus" reg="Cyrtodactylus">C.</tp:taxon-name-part><tp:taxon-name-part taxon-name-part-type="species" reg="lekaguli">lekaguli</tp:taxon-name-part></tp:taxon-name></italic> and <italic><tp:taxon-name><tp:taxon-name-part taxon-name-part-type="genus" reg="Cyrtodactylus">C.</tp:taxon-name-part><tp:taxon-name-part taxon-name-part-type="species" reg="stellatus">stellatus</tp:taxon-name-part></tp:taxon-name></italic>. Circles represent additional localities of specimens used in molecular analyses.</p></caption><graphic xmlns:xlink="http://www.w3.org/1999/xlink" xlink:href="zookeys-1179-313_article-109712__-g001.jpg" position="float" orientation="portrait" xlink:type="simple" id="oo_905274.jpg"><uri content-type="original_file" xlink:type="simple">https://binary.pensoft.net/fig/905274</uri></graphic></fig><supplementary-material xmlns:xlink="http://www.w3.org/1999/xlink" id="S4" position="float" orientation="portrait" xlink:type="simple"><object-id content-type="doi" xlink:type="simple">10.3897/zookeys.1179.109712.suppl4</object-id><object-id content-type="zenodo_dep_id" xlink:type="simple">8351258</object-id><object-id content-type="arpha" xlink:type="simple">184338BB-A788-5C86-A080-33C2269300D8</object-id><label>Supplementary material 4</label><caption><p>Diagnostic characters of the <italic><tp:taxon-name><tp:taxon-name-part taxon-name-part-type="genus" reg="Cyrtodactylus">C.</tp:taxon-name-part><tp:taxon-name-part taxon-name-part-type="species" reg="pulchellus">pulchellus</tp:taxon-name-part></tp:taxon-name></italic> group including two new species</p></caption><statement content-type="dataType"><label>Data type</label><p>xlsx</p></statement><statement content-type="notes"><label>Explanation note</label><p>Diagnostic characters of the <italic><tp:taxon-name><tp:taxon-name-part taxon-name-part-type="genus" reg="Cyrtodactylus">C.</tp:taxon-name-part><tp:taxon-name-part taxon-name-part-type="species" reg="pulchellus">pulchellus</tp:taxon-name-part></tp:taxon-name></italic> group including two new species, <italic><tp:taxon-name><tp:taxon-name-part taxon-name-part-type="genus" reg="Cyrtodactylus">Cyrtodactylus</tp:taxon-name-part><tp:taxon-name-part taxon-name-part-type="species" reg="sungaiupe">sungaiupe</tp:taxon-name-part></tp:taxon-name></italic> sp. nov. and <italic><tp:taxon-name><tp:taxon-name-part taxon-name-part-type="genus" reg="Cyrtodactylus">Cyrtodactylus</tp:taxon-name-part><tp:taxon-name-part taxon-name-part-type="species" reg="wangkhramensis">wangkhramensis</tp:taxon-name-part></tp:taxon-name></italic> sp. nov. Red shaded cells indicate the differences with <italic><tp:taxon-name><tp:taxon-name-part taxon-name-part-type="genus" reg="Cyrtodactylus">Cyrtodactylus</tp:taxon-name-part><tp:taxon-name-part taxon-name-part-type="species" reg="sungaiupe">sungaiupe</tp:taxon-name-part></tp:taxon-name></italic> sp. nov. Blue shaded cells indicate the differences with <italic><tp:taxon-name><tp:taxon-name-part taxon-name-part-type="genus" reg="Cyrtodactylus">Cyrtodactylus</tp:taxon-name-part><tp:taxon-name-part taxon-name-part-type="species" reg="wangkhramensis">wangkhramensis</tp:taxon-name-part></tp:taxon-name></italic> sp. nov. Yellow shaded cells indicate the differences with both <italic><tp:taxon-name><tp:taxon-name-part taxon-name-part-type="genus" reg="Cyrtodactylus">Cyrtodactylus</tp:taxon-name-part><tp:taxon-name-part taxon-name-part-type="species" reg="sungaiupe">sungaiupe</tp:taxon-name-part></tp:taxon-name></italic> sp. nov. and <italic><tp:taxon-name><tp:taxon-name-part taxon-name-part-type="genus" reg="Cyrtodactylus">Cyrtodactylus</tp:taxon-name-part><tp:taxon-name-part taxon-name-part-type="species" reg="wangkhramensis">wangkhramensis</tp:taxon-name-part></tp:taxon-name></italic> sp. nov. Keys: W = weak; P = prominent; / = data unavailable. Additional morphological data were obtained from the following literature (Grismer and Ahmad 2008; <xref ref-type="bibr" rid="B13">Grismer et al. 2012</xref>, 2014, <xref ref-type="bibr" rid="B16">2016</xref>; <xref ref-type="bibr" rid="B39">Quah et al. 2019</xref>; <xref ref-type="bibr" rid="B61">Wood et al. 2020</xref>; <xref ref-type="bibr" rid="B50">Termprayoon et al. 2021a</xref>, <xref ref-type="bibr" rid="B51">2021b</xref>).</p></statement><media xlink:href="zookeys-1179-313_article-109712__-s004.xlsx" mimetype="application" mime-subtype="vnd.openxmlformats-officedocument.spreadsheetml.sheet" position="float" orientation="portrait" xlink:type="simple" id="oo_905289.xlsx"><uri content-type="original_file" xlink:type="simple">https://binary.pensoft.net/file/905289</uri></media><permissions><license xlink:type="simple"><license-p>This dataset is made available under the Open Database License (http://opendatacommons.org/licenses/odbl/1.0/). The Open Database License (ODbL) is a license agreement intended to allow users to freely share, modify, and use this Dataset while maintaining this same freedom for others, provided that the original source and author(s) are credited.</license-p></license></permissions><attrib specific-use="authors">Korkhwan Termprayoon, Attapol Rujirawan, L. Lee Grismer, Perry L. Wood Jr, Anchalee Aowphol</attrib></supplementary-material><table-wrap id="T2" position="float" orientation="portrait"><label>Table 2.</label><caption><p>Percentage uncorrected pairwise sequence divergences (<italic>p</italic>-distances) of <italic><tp:taxon-name><tp:taxon-name-part taxon-name-part-type="genus" reg="Cyrtodactylus">Cyrtodactylus</tp:taxon-name-part><tp:taxon-name-part taxon-name-part-type="species" reg="sungaiupe">sungaiupe</tp:taxon-name-part></tp:taxon-name></italic> sp. nov., <italic><tp:taxon-name><tp:taxon-name-part taxon-name-part-type="genus" reg="Cyrtodactylus">Cyrtodactylus</tp:taxon-name-part><tp:taxon-name-part taxon-name-part-type="species" reg="wangkhramensis">wangkhramensis</tp:taxon-name-part></tp:taxon-name></italic> sp. nov. and closely-related species (Clade A), based on 1,444 base pairs of mitochondrial <abbrev xmlns:xlink="http://www.w3.org/1999/xlink" xlink:title="NADH dehydrogenase subunit 2" id="ABBRID0ERLAG" xlink:type="simple">ND2</abbrev> gene and flanking tRNAs. The <italic>p</italic>-distance values are given as mean and ranges in parentheses. Intraspecific distances are in bold font.</p></caption><table id="TID0EOZBI" rules="all"><tbody><tr><th rowspan="1" colspan="1">Species</th><th rowspan="1" colspan="1">
                  <italic>n</italic>
                </th><th rowspan="1" colspan="1"><italic><tp:taxon-name><tp:taxon-name-part taxon-name-part-type="genus" reg="Cyrtodactylus">Cyrtodactylus</tp:taxon-name-part><tp:taxon-name-part taxon-name-part-type="species" reg="sungaiupe">sungaiupe</tp:taxon-name-part></tp:taxon-name></italic> sp. nov.</th><th rowspan="1" colspan="1"><italic><tp:taxon-name><tp:taxon-name-part taxon-name-part-type="genus" reg="Cyrtodactylus">Cyrtodactylus</tp:taxon-name-part><tp:taxon-name-part taxon-name-part-type="species" reg="wangkhramensis">wangkhramensis</tp:taxon-name-part></tp:taxon-name></italic> sp. nov.</th><th rowspan="1" colspan="1">
                  <italic>
                    <tp:taxon-name><tp:taxon-name-part taxon-name-part-type="genus" reg="Cyrtodactylus">C.</tp:taxon-name-part><tp:taxon-name-part taxon-name-part-type="species" reg="astrum">astrum</tp:taxon-name-part></tp:taxon-name>
                  </italic>
                </th><th rowspan="1" colspan="1">
                  <italic>
                    <tp:taxon-name><tp:taxon-name-part taxon-name-part-type="genus" reg="Cyrtodactylus">C.</tp:taxon-name-part><tp:taxon-name-part taxon-name-part-type="species" reg="dayangbuntingensis">dayangbuntingensis</tp:taxon-name-part></tp:taxon-name>
                  </italic>
                </th><th rowspan="1" colspan="1">
                  <italic>
                    <tp:taxon-name><tp:taxon-name-part taxon-name-part-type="genus" reg="Cyrtodactylus">C.</tp:taxon-name-part><tp:taxon-name-part taxon-name-part-type="species" reg="langkawiensis">langkawiensis</tp:taxon-name-part></tp:taxon-name>
                  </italic>
                </th><th rowspan="1" colspan="1">
                  <italic>
                    <tp:taxon-name><tp:taxon-name-part taxon-name-part-type="genus" reg="Cyrtodactylus">C.</tp:taxon-name-part><tp:taxon-name-part taxon-name-part-type="species" reg="lekaguli">lekaguli</tp:taxon-name-part></tp:taxon-name>
                  </italic>
                </th><th rowspan="1" colspan="1">
                  <italic>
                    <tp:taxon-name><tp:taxon-name-part taxon-name-part-type="genus" reg="Cyrtodactylus">C.</tp:taxon-name-part><tp:taxon-name-part taxon-name-part-type="species" reg="stellatus">stellatus</tp:taxon-name-part></tp:taxon-name>
                  </italic>
                </th></tr><tr><td rowspan="1" colspan="1"><italic><tp:taxon-name><tp:taxon-name-part taxon-name-part-type="genus" reg="Cyrtodactylus">Cyrtodactylus</tp:taxon-name-part><tp:taxon-name-part taxon-name-part-type="species" reg="sungaiupe">sungaiupe</tp:taxon-name-part></tp:taxon-name></italic> sp. nov.</td><td rowspan="1" colspan="1">7</td><td rowspan="1" colspan="1">
                  <bold>0.02 (0.00–0.07)</bold>
                </td><td rowspan="1" colspan="1"/><td rowspan="1" colspan="1"/><td rowspan="1" colspan="1"/><td rowspan="1" colspan="1"/><td rowspan="1" colspan="1"/><td rowspan="1" colspan="1"/></tr><tr><td rowspan="1" colspan="1"><italic><tp:taxon-name><tp:taxon-name-part taxon-name-part-type="genus" reg="Cyrtodactylus">Cyrtodactylus</tp:taxon-name-part><tp:taxon-name-part taxon-name-part-type="species" reg="wangkhramensis">wangkhramensis</tp:taxon-name-part></tp:taxon-name></italic> sp. nov.</td><td rowspan="1" colspan="1">7</td><td rowspan="1" colspan="1">6.76 (6.59–6.89)</td><td rowspan="1" colspan="1">
                  <bold>0.28 (0.00–0.52)</bold>
                </td><td rowspan="1" colspan="1"/><td rowspan="1" colspan="1"/><td rowspan="1" colspan="1"/><td rowspan="1" colspan="1"/><td rowspan="1" colspan="1"/></tr><tr><td rowspan="1" colspan="1">
                  <italic>
                    <tp:taxon-name><tp:taxon-name-part taxon-name-part-type="genus" reg="Cyrtodactylus">C.</tp:taxon-name-part><tp:taxon-name-part taxon-name-part-type="species" reg="astrum">astrum</tp:taxon-name-part></tp:taxon-name>
                  </italic>
                </td><td rowspan="1" colspan="1">12</td><td rowspan="1" colspan="1">9.75 (9.18–10.69)</td><td rowspan="1" colspan="1">9.63 (8.97–11.01)</td><td rowspan="1" colspan="1">
                  <bold>1.44 (0.00–3.12)</bold>
                </td><td rowspan="1" colspan="1"/><td rowspan="1" colspan="1"/><td rowspan="1" colspan="1"/><td rowspan="1" colspan="1"/></tr><tr><td rowspan="1" colspan="1">
                  <italic>
                    <tp:taxon-name><tp:taxon-name-part taxon-name-part-type="genus" reg="Cyrtodactylus">C.</tp:taxon-name-part><tp:taxon-name-part taxon-name-part-type="species" reg="dayangbuntingensis">dayangbuntingensis</tp:taxon-name-part></tp:taxon-name>
                  </italic>
                </td><td rowspan="1" colspan="1">3</td><td rowspan="1" colspan="1">8.10 (8.02–8.16)</td><td rowspan="1" colspan="1">7.84 (7.57–8.16)</td><td rowspan="1" colspan="1">9.56 (9.18–10.90)</td><td rowspan="1" colspan="1">
                  <bold>0.14 (0.07–0.21)</bold>
                </td><td rowspan="1" colspan="1"/><td rowspan="1" colspan="1"/><td rowspan="1" colspan="1"/></tr><tr><td rowspan="1" colspan="1">
                  <italic>
                    <tp:taxon-name><tp:taxon-name-part taxon-name-part-type="genus" reg="Cyrtodactylus">C.</tp:taxon-name-part><tp:taxon-name-part taxon-name-part-type="species" reg="langkawiensis">langkawiensis</tp:taxon-name-part></tp:taxon-name>
                  </italic>
                </td><td rowspan="1" colspan="1">10</td><td rowspan="1" colspan="1">8.86 (8.67–9.03)</td><td rowspan="1" colspan="1">8.46 (8.11–8.74)</td><td rowspan="1" colspan="1">10.06 (9.53–11.54)</td><td rowspan="1" colspan="1">7.38 (7.17–7.66)</td><td rowspan="1" colspan="1">
                  <bold>0.28 (0.00–0.52)</bold>
                </td><td rowspan="1" colspan="1"/><td rowspan="1" colspan="1"/></tr><tr><td rowspan="1" colspan="1">
                  <italic>
                    <tp:taxon-name><tp:taxon-name-part taxon-name-part-type="genus" reg="Cyrtodactylus">C.</tp:taxon-name-part><tp:taxon-name-part taxon-name-part-type="species" reg="lekaguli">lekaguli</tp:taxon-name-part></tp:taxon-name>
                  </italic>
                </td><td rowspan="1" colspan="1">9</td><td rowspan="1" colspan="1">8.57 (8.11–9.23)</td><td rowspan="1" colspan="1">8.93 (8.16–9.52)</td><td rowspan="1" colspan="1">9.74 (8.99–11.59)</td><td rowspan="1" colspan="1">8.56 (8.00–9.20)</td><td rowspan="1" colspan="1">9.30 (8.42–10.08)</td><td rowspan="1" colspan="1">
                  <bold>2.20 (0.00–4.27)</bold>
                </td><td rowspan="1" colspan="1"/></tr><tr><td rowspan="1" colspan="1">
                  <italic>
                    <tp:taxon-name><tp:taxon-name-part taxon-name-part-type="genus" reg="Cyrtodactylus">C.</tp:taxon-name-part><tp:taxon-name-part taxon-name-part-type="species" reg="stellatus">stellatus</tp:taxon-name-part></tp:taxon-name>
                  </italic>
                </td><td rowspan="1" colspan="1">5</td><td rowspan="1" colspan="1">9.90 (9.59–10.47)</td><td rowspan="1" colspan="1">10.16 (9.62–11.30)</td><td rowspan="1" colspan="1">10.54 (9.85–12.34)</td><td rowspan="1" colspan="1">9.48 (9.21–10.29)</td><td rowspan="1" colspan="1">10.39 (9.98–11.37)</td><td rowspan="1" colspan="1">9.22 (8.35–10.60)</td><td rowspan="1" colspan="1">
                  <bold>0.42 (0.00–0.95)</bold>
                </td></tr></tbody></table></table-wrap><table-wrap id="T5" position="float" orientation="portrait"><label>Table 5.</label><caption><p>Summary pairwise differences of statistically significant characters (Tukey’s test; <italic>p</italic> &lt; 0.05) from morphometric and meristic characters of <italic><tp:taxon-name><tp:taxon-name-part taxon-name-part-type="genus" reg="Cyrtodactylus">Cyrtodactylus</tp:taxon-name-part><tp:taxon-name-part taxon-name-part-type="species" reg="sungaiupe">sungaiupe</tp:taxon-name-part></tp:taxon-name></italic> sp. nov., <italic><tp:taxon-name><tp:taxon-name-part taxon-name-part-type="genus" reg="Cyrtodactylus">Cyrtodactylus</tp:taxon-name-part><tp:taxon-name-part taxon-name-part-type="species" reg="wangkhramensis">wangkhramensis</tp:taxon-name-part></tp:taxon-name></italic> sp. nov. and closely-related species (Clade A). Abbreviations are listed in Materials and Methods. Key: * tested by Games-Howell test; ** tested by Dunn’s test. No significantly different characters of <abbrev xmlns:xlink="http://www.w3.org/1999/xlink" xlink:title="The total number of subdigital lamellae beneath the fourth toe" id="ABBRID0EMYAI" xlink:type="simple">4TL</abbrev> and <abbrev xmlns:xlink="http://www.w3.org/1999/xlink" xlink:title="The number of dark body bands between limb insertions" id="ABBRID0EQYAI" xlink:type="simple">BB</abbrev> were excluded.</p></caption><table id="TID0EUPDI" rules="all"><tbody><tr><td rowspan="1" colspan="1">
                  <bold>Characters</bold>
                </td><td rowspan="1" colspan="1"><bold><abbrev xmlns:xlink="http://www.w3.org/1999/xlink" xlink:title="Snout-vent length" id="ABBRID0EEZAI" xlink:type="simple">SVL</abbrev></bold>**</td><td rowspan="1" colspan="1"><bold><abbrev xmlns:xlink="http://www.w3.org/1999/xlink" xlink:title="Forearm length" id="ABBRID0ENZAI" xlink:type="simple">FL</abbrev><sub>adj</sub></bold>*</td><td rowspan="1" colspan="1">
                  <bold>
                    <abbrev xmlns:xlink="http://www.w3.org/1999/xlink" xlink:title="Tibia length" id="ABBRID0EXZAI" xlink:type="simple">TBL</abbrev>
                    <sub>adj</sub>
                  </bold>
                </td><td rowspan="1" colspan="1"><bold><abbrev xmlns:xlink="http://www.w3.org/1999/xlink" xlink:title="Axilla to groin length" id="ABBRID0EB1AI" xlink:type="simple">AG</abbrev><sub>adj</sub></bold>*</td><td rowspan="1" colspan="1">
                  <bold>
                    <abbrev xmlns:xlink="http://www.w3.org/1999/xlink" xlink:title="Head length" id="ABBRID0EL1AI" xlink:type="simple">HL</abbrev>
                    <sub>adj</sub>
                  </bold>
                </td><td rowspan="1" colspan="1">
                  <bold>
                    <abbrev xmlns:xlink="http://www.w3.org/1999/xlink" xlink:title="Head width" id="ABBRID0EV1AI" xlink:type="simple">HW</abbrev>
                    <sub>adj</sub>
                  </bold>
                </td><td rowspan="1" colspan="1"><bold><abbrev xmlns:xlink="http://www.w3.org/1999/xlink" xlink:title="Head depth" id="ABBRID0E61AI" xlink:type="simple">HD</abbrev><sub>adj</sub></bold>*</td><td rowspan="1" colspan="1">
                  <bold>
                    <abbrev xmlns:xlink="http://www.w3.org/1999/xlink" xlink:title="Eye to ear distance" id="ABBRID0EJ2AI" xlink:type="simple">EE</abbrev>
                    <sub>adj</sub>
                  </bold>
                </td><td rowspan="1" colspan="1">
                  <bold>
                    <abbrev xmlns:xlink="http://www.w3.org/1999/xlink" xlink:title="Eye diameter" id="ABBRID0ET2AI" xlink:type="simple">ED</abbrev>
                    <sub>adj</sub>
                  </bold>
                </td><td rowspan="1" colspan="1"><bold><abbrev xmlns:xlink="http://www.w3.org/1999/xlink" xlink:title="Eye to snout distance" id="ABBRID0E42AI" xlink:type="simple">ES</abbrev><sub>adj</sub></bold>**</td></tr><tr><td rowspan="1" colspan="1"><italic><tp:taxon-name><tp:taxon-name-part taxon-name-part-type="genus" reg="Cyrtodactylus">Cyrtodactylus</tp:taxon-name-part><tp:taxon-name-part taxon-name-part-type="species" reg="sungaiupe">sungaiupe</tp:taxon-name-part></tp:taxon-name></italic> sp. nov. vs. <italic><tp:taxon-name><tp:taxon-name-part taxon-name-part-type="genus" reg="Cyrtodactylus">C.</tp:taxon-name-part><tp:taxon-name-part taxon-name-part-type="species" reg="astrum">astrum</tp:taxon-name-part></tp:taxon-name></italic></td><td rowspan="1" colspan="1"/><td rowspan="1" colspan="1">&lt; 0.001</td><td rowspan="1" colspan="1">&lt; 0.001</td><td rowspan="1" colspan="1">0.006</td><td rowspan="1" colspan="1"/><td rowspan="1" colspan="1">&lt; 0.001</td><td rowspan="1" colspan="1">0.016</td><td rowspan="1" colspan="1">0.004</td><td rowspan="1" colspan="1"/><td rowspan="1" colspan="1">0.008</td></tr><tr><td rowspan="1" colspan="1"><italic><tp:taxon-name><tp:taxon-name-part taxon-name-part-type="genus" reg="Cyrtodactylus">Cyrtodactylus</tp:taxon-name-part><tp:taxon-name-part taxon-name-part-type="species" reg="sungaiupe">sungaiupe</tp:taxon-name-part></tp:taxon-name></italic> sp. nov. vs. <italic><tp:taxon-name><tp:taxon-name-part taxon-name-part-type="genus" reg="Cyrtodactylus">C.</tp:taxon-name-part><tp:taxon-name-part taxon-name-part-type="species" reg="langkawiensis">langkawiensis</tp:taxon-name-part></tp:taxon-name></italic></td><td rowspan="1" colspan="1"/><td rowspan="1" colspan="1"/><td rowspan="1" colspan="1"/><td rowspan="1" colspan="1">0.001</td><td rowspan="1" colspan="1">&lt; 0.001</td><td rowspan="1" colspan="1">0.033</td><td rowspan="1" colspan="1"/><td rowspan="1" colspan="1"/><td rowspan="1" colspan="1"/><td rowspan="1" colspan="1"/></tr><tr><td rowspan="1" colspan="1"><italic><tp:taxon-name><tp:taxon-name-part taxon-name-part-type="genus" reg="Cyrtodactylus">Cyrtodactylus</tp:taxon-name-part><tp:taxon-name-part taxon-name-part-type="species" reg="sungaiupe">sungaiupe</tp:taxon-name-part></tp:taxon-name></italic> sp. nov. vs. <italic><tp:taxon-name><tp:taxon-name-part taxon-name-part-type="genus" reg="Cyrtodactylus">C.</tp:taxon-name-part><tp:taxon-name-part taxon-name-part-type="species" reg="lekaguli">lekaguli</tp:taxon-name-part></tp:taxon-name></italic></td><td rowspan="1" colspan="1"/><td rowspan="1" colspan="1"/><td rowspan="1" colspan="1"/><td rowspan="1" colspan="1"/><td rowspan="1" colspan="1"/><td rowspan="1" colspan="1">&lt; 0.001</td><td rowspan="1" colspan="1">0.001</td><td rowspan="1" colspan="1">0.008</td><td rowspan="1" colspan="1"/><td rowspan="1" colspan="1"/></tr><tr><td rowspan="1" colspan="1"><italic><tp:taxon-name><tp:taxon-name-part taxon-name-part-type="genus" reg="Cyrtodactylus">Cyrtodactylus</tp:taxon-name-part><tp:taxon-name-part taxon-name-part-type="species" reg="sungaiupe">sungaiupe</tp:taxon-name-part></tp:taxon-name></italic> sp. nov. vs. <italic><tp:taxon-name><tp:taxon-name-part taxon-name-part-type="genus" reg="Cyrtodactylus">C.</tp:taxon-name-part><tp:taxon-name-part taxon-name-part-type="species" reg="stellatus">stellatus</tp:taxon-name-part></tp:taxon-name></italic></td><td rowspan="1" colspan="1">0.035</td><td rowspan="1" colspan="1">0.009</td><td rowspan="1" colspan="1">0.002</td><td rowspan="1" colspan="1">&lt; 0.001</td><td rowspan="1" colspan="1">&lt; 0.001</td><td rowspan="1" colspan="1">&lt; 0.001</td><td rowspan="1" colspan="1">&lt; 0.001</td><td rowspan="1" colspan="1">&lt; 0.001</td><td rowspan="1" colspan="1"/><td rowspan="1" colspan="1">0.005</td></tr><tr><td rowspan="1" colspan="1"><italic><tp:taxon-name><tp:taxon-name-part taxon-name-part-type="genus" reg="Cyrtodactylus">Cyrtodactylus</tp:taxon-name-part><tp:taxon-name-part taxon-name-part-type="species" reg="wangkhramensis">wangkhramensis</tp:taxon-name-part></tp:taxon-name></italic> sp. nov. vs. <italic><tp:taxon-name><tp:taxon-name-part taxon-name-part-type="genus" reg="Cyrtodactylus">Cyrtodactylus</tp:taxon-name-part><tp:taxon-name-part taxon-name-part-type="species" reg="sungaiupe">sungaiupe</tp:taxon-name-part></tp:taxon-name></italic> sp. nov.</td><td rowspan="1" colspan="1"/><td rowspan="1" colspan="1"/><td rowspan="1" colspan="1"/><td rowspan="1" colspan="1">0.003</td><td rowspan="1" colspan="1"/><td rowspan="1" colspan="1">0.008</td><td rowspan="1" colspan="1"/><td rowspan="1" colspan="1">&lt; 0.001</td><td rowspan="1" colspan="1"/><td rowspan="1" colspan="1"/></tr><tr><td rowspan="1" colspan="1"><italic><tp:taxon-name><tp:taxon-name-part taxon-name-part-type="genus" reg="Cyrtodactylus">Cyrtodactylus</tp:taxon-name-part><tp:taxon-name-part taxon-name-part-type="species" reg="wangkhramensis">wangkhramensis</tp:taxon-name-part></tp:taxon-name></italic> sp. nov. vs. <italic><tp:taxon-name><tp:taxon-name-part taxon-name-part-type="genus" reg="Cyrtodactylus">C.</tp:taxon-name-part><tp:taxon-name-part taxon-name-part-type="species" reg="astrum">astrum</tp:taxon-name-part></tp:taxon-name></italic></td><td rowspan="1" colspan="1">0.004</td><td rowspan="1" colspan="1">&lt; 0.001</td><td rowspan="1" colspan="1">&lt; 0.001</td><td rowspan="1" colspan="1"/><td rowspan="1" colspan="1">&lt; 0.001</td><td rowspan="1" colspan="1">&lt; 0.001</td><td rowspan="1" colspan="1">&lt; 0.001</td><td rowspan="1" colspan="1">&lt; 0.001</td><td rowspan="1" colspan="1"/><td rowspan="1" colspan="1">&lt; 0.001</td></tr><tr><td rowspan="1" colspan="1"><italic><tp:taxon-name><tp:taxon-name-part taxon-name-part-type="genus" reg="Cyrtodactylus">Cyrtodactylus</tp:taxon-name-part><tp:taxon-name-part taxon-name-part-type="species" reg="wangkhramensis">wangkhramensis</tp:taxon-name-part></tp:taxon-name></italic> sp. nov. vs. <italic><tp:taxon-name><tp:taxon-name-part taxon-name-part-type="genus" reg="Cyrtodactylus">C.</tp:taxon-name-part><tp:taxon-name-part taxon-name-part-type="species" reg="langkawiensis">langkawiensis</tp:taxon-name-part></tp:taxon-name></italic></td><td rowspan="1" colspan="1"/><td rowspan="1" colspan="1"/><td rowspan="1" colspan="1"/><td rowspan="1" colspan="1">0.028</td><td rowspan="1" colspan="1">0.037</td><td rowspan="1" colspan="1"/><td rowspan="1" colspan="1"/><td rowspan="1" colspan="1"/><td rowspan="1" colspan="1"/><td rowspan="1" colspan="1">0.001</td></tr><tr><td rowspan="1" colspan="1"><italic><tp:taxon-name><tp:taxon-name-part taxon-name-part-type="genus" reg="Cyrtodactylus">Cyrtodactylus</tp:taxon-name-part><tp:taxon-name-part taxon-name-part-type="species" reg="wangkhramensis">wangkhramensis</tp:taxon-name-part></tp:taxon-name></italic> sp. nov. vs. <italic><tp:taxon-name><tp:taxon-name-part taxon-name-part-type="genus" reg="Cyrtodactylus">C.</tp:taxon-name-part><tp:taxon-name-part taxon-name-part-type="species" reg="lekaguli">lekaguli</tp:taxon-name-part></tp:taxon-name></italic></td><td rowspan="1" colspan="1">&lt; 0.001</td><td rowspan="1" colspan="1">0.007</td><td rowspan="1" colspan="1"/><td rowspan="1" colspan="1"/><td rowspan="1" colspan="1">&lt; 0.001</td><td rowspan="1" colspan="1">&lt; 0.001</td><td rowspan="1" colspan="1">&lt; 0.001</td><td rowspan="1" colspan="1">&lt; 0.001</td><td rowspan="1" colspan="1"/><td rowspan="1" colspan="1">&lt; 0.001</td></tr><tr><td rowspan="1" colspan="1"><italic><tp:taxon-name><tp:taxon-name-part taxon-name-part-type="genus" reg="Cyrtodactylus">Cyrtodactylus</tp:taxon-name-part><tp:taxon-name-part taxon-name-part-type="species" reg="wangkhramensis">wangkhramensis</tp:taxon-name-part></tp:taxon-name></italic> sp. nov. vs. <italic><tp:taxon-name><tp:taxon-name-part taxon-name-part-type="genus" reg="Cyrtodactylus">C.</tp:taxon-name-part><tp:taxon-name-part taxon-name-part-type="species" reg="stellatus">stellatus</tp:taxon-name-part></tp:taxon-name></italic></td><td rowspan="1" colspan="1"/><td rowspan="1" colspan="1"/><td rowspan="1" colspan="1"/><td rowspan="1" colspan="1">0.048</td><td rowspan="1" colspan="1">0.015</td><td rowspan="1" colspan="1">&lt; 0.001</td><td rowspan="1" colspan="1">0.014</td><td rowspan="1" colspan="1"/><td rowspan="1" colspan="1"/><td rowspan="1" colspan="1"/></tr><tr><td rowspan="1" colspan="1"><italic><tp:taxon-name><tp:taxon-name-part taxon-name-part-type="genus" reg="Cyrtodactylus">C.</tp:taxon-name-part><tp:taxon-name-part taxon-name-part-type="species" reg="astrum">astrum</tp:taxon-name-part></tp:taxon-name></italic> vs. <italic><tp:taxon-name><tp:taxon-name-part taxon-name-part-type="genus" reg="Cyrtodactylus">C.</tp:taxon-name-part><tp:taxon-name-part taxon-name-part-type="species" reg="langkawiensis">langkawiensis</tp:taxon-name-part></tp:taxon-name></italic></td><td rowspan="1" colspan="1">0.031</td><td rowspan="1" colspan="1"/><td rowspan="1" colspan="1">&lt; 0.001</td><td rowspan="1" colspan="1"/><td rowspan="1" colspan="1">&lt; 0.001</td><td rowspan="1" colspan="1">&lt; 0.001</td><td rowspan="1" colspan="1"/><td rowspan="1" colspan="1">0.004</td><td rowspan="1" colspan="1">&lt; 0.001</td><td rowspan="1" colspan="1"/></tr><tr><td rowspan="1" colspan="1"><italic><tp:taxon-name><tp:taxon-name-part taxon-name-part-type="genus" reg="Cyrtodactylus">C.</tp:taxon-name-part><tp:taxon-name-part taxon-name-part-type="species" reg="astrum">astrum</tp:taxon-name-part></tp:taxon-name></italic> vs. <italic><tp:taxon-name><tp:taxon-name-part taxon-name-part-type="genus" reg="Cyrtodactylus">C.</tp:taxon-name-part><tp:taxon-name-part taxon-name-part-type="species" reg="lekaguli">lekaguli</tp:taxon-name-part></tp:taxon-name></italic></td><td rowspan="1" colspan="1"/><td rowspan="1" colspan="1">&lt; 0.001</td><td rowspan="1" colspan="1">&lt; 0.001</td><td rowspan="1" colspan="1">0.032</td><td rowspan="1" colspan="1"/><td rowspan="1" colspan="1"/><td rowspan="1" colspan="1"/><td rowspan="1" colspan="1"/><td rowspan="1" colspan="1"/><td rowspan="1" colspan="1">0.030</td></tr><tr><td rowspan="1" colspan="1"><italic><tp:taxon-name><tp:taxon-name-part taxon-name-part-type="genus" reg="Cyrtodactylus">C.</tp:taxon-name-part><tp:taxon-name-part taxon-name-part-type="species" reg="astrum">astrum</tp:taxon-name-part></tp:taxon-name></italic> vs. <italic><tp:taxon-name><tp:taxon-name-part taxon-name-part-type="genus" reg="Cyrtodactylus">C.</tp:taxon-name-part><tp:taxon-name-part taxon-name-part-type="species" reg="stellatus">stellatus</tp:taxon-name-part></tp:taxon-name></italic></td><td rowspan="1" colspan="1">0.002</td><td rowspan="1" colspan="1">&lt; 0.001</td><td rowspan="1" colspan="1">&lt; 0.001</td><td rowspan="1" colspan="1"/><td rowspan="1" colspan="1">&lt; 0.001</td><td rowspan="1" colspan="1">&lt; 0.001</td><td rowspan="1" colspan="1">&lt; 0.001</td><td rowspan="1" colspan="1"/><td rowspan="1" colspan="1">&lt; 0.001</td><td rowspan="1" colspan="1">&lt; 0.001</td></tr><tr><td rowspan="1" colspan="1"><italic><tp:taxon-name><tp:taxon-name-part taxon-name-part-type="genus" reg="Cyrtodactylus">C.</tp:taxon-name-part><tp:taxon-name-part taxon-name-part-type="species" reg="langkawiensis">langkawiensis</tp:taxon-name-part></tp:taxon-name></italic> vs. <italic><tp:taxon-name><tp:taxon-name-part taxon-name-part-type="genus" reg="Cyrtodactylus">C.</tp:taxon-name-part><tp:taxon-name-part taxon-name-part-type="species" reg="lekaguli">lekaguli</tp:taxon-name-part></tp:taxon-name></italic></td><td rowspan="1" colspan="1">0.012</td><td rowspan="1" colspan="1"/><td rowspan="1" colspan="1"/><td rowspan="1" colspan="1">0.005</td><td rowspan="1" colspan="1">&lt; 0.001</td><td rowspan="1" colspan="1">&lt; 0.001</td><td rowspan="1" colspan="1"/><td rowspan="1" colspan="1">0.020</td><td rowspan="1" colspan="1">&lt; 0.001</td><td rowspan="1" colspan="1"/></tr><tr><td rowspan="1" colspan="1"><italic><tp:taxon-name><tp:taxon-name-part taxon-name-part-type="genus" reg="Cyrtodactylus">C.</tp:taxon-name-part><tp:taxon-name-part taxon-name-part-type="species" reg="langkawiensis">langkawiensis</tp:taxon-name-part></tp:taxon-name></italic> vs. <italic><tp:taxon-name><tp:taxon-name-part taxon-name-part-type="genus" reg="Cyrtodactylus">C.</tp:taxon-name-part><tp:taxon-name-part taxon-name-part-type="species" reg="stellatus">stellatus</tp:taxon-name-part></tp:taxon-name></italic></td><td rowspan="1" colspan="1"/><td rowspan="1" colspan="1"/><td rowspan="1" colspan="1"/><td rowspan="1" colspan="1"/><td rowspan="1" colspan="1"/><td rowspan="1" colspan="1">&lt; 0.001</td><td rowspan="1" colspan="1"/><td rowspan="1" colspan="1"/><td rowspan="1" colspan="1"/><td rowspan="1" colspan="1">&lt; 0.001</td></tr><tr><td rowspan="1" colspan="1"><italic><tp:taxon-name><tp:taxon-name-part taxon-name-part-type="genus" reg="Cyrtodactylus">C.</tp:taxon-name-part><tp:taxon-name-part taxon-name-part-type="species" reg="lekaguli">lekaguli</tp:taxon-name-part></tp:taxon-name></italic> vs. <italic><tp:taxon-name><tp:taxon-name-part taxon-name-part-type="genus" reg="Cyrtodactylus">C.</tp:taxon-name-part><tp:taxon-name-part taxon-name-part-type="species" reg="stellatus">stellatus</tp:taxon-name-part></tp:taxon-name></italic></td><td rowspan="1" colspan="1">&lt; 0.001</td><td rowspan="1" colspan="1">&lt; 0.001</td><td rowspan="1" colspan="1">0.004</td><td rowspan="1" colspan="1">&lt; 0.001</td><td rowspan="1" colspan="1">&lt; 0.001</td><td rowspan="1" colspan="1">&lt; 0.001</td><td rowspan="1" colspan="1">&lt; 0.001</td><td rowspan="1" colspan="1"/><td rowspan="1" colspan="1">&lt; 0.001</td><td rowspan="1" colspan="1">&lt; 0.001</td></tr><tr><td rowspan="1" colspan="1">
                  <bold>Characters</bold>
                </td><td rowspan="1" colspan="1"><bold><abbrev xmlns:xlink="http://www.w3.org/1999/xlink" xlink:title="Eye to nostril distance" id="ABBRID0EXWBI" xlink:type="simple">EN</abbrev><sub>adj</sub></bold>**</td><td rowspan="1" colspan="1"><bold><abbrev xmlns:xlink="http://www.w3.org/1999/xlink" xlink:title="Inter orbital distance" id="ABBRID0EBXBI" xlink:type="simple">IO</abbrev><sub>adj</sub></bold>*</td><td rowspan="1" colspan="1">
                  <bold>
                    <abbrev xmlns:xlink="http://www.w3.org/1999/xlink" xlink:title="Ear length" id="ABBRID0ELXBI" xlink:type="simple">EL</abbrev>
                    <sub>adj</sub>
                  </bold>
                </td><td rowspan="1" colspan="1"><bold><abbrev xmlns:xlink="http://www.w3.org/1999/xlink" xlink:title="Internarial distance" id="ABBRID0EVXBI" xlink:type="simple">IN</abbrev><sub>adj</sub></bold>**</td><td rowspan="1" colspan="1"><bold><abbrev xmlns:xlink="http://www.w3.org/1999/xlink" xlink:title="Supralabial scales" id="ABBRID0E6XBI" xlink:type="simple">SL</abbrev></bold>**</td><td rowspan="1" colspan="1"><bold><abbrev xmlns:xlink="http://www.w3.org/1999/xlink" xlink:title="Infralabial scales" id="ABBRID0EIYBI" xlink:type="simple">IL</abbrev></bold>**</td><td rowspan="1" colspan="1"><bold><abbrev xmlns:xlink="http://www.w3.org/1999/xlink" xlink:title="The number of paravertebral tubercles between limb insertions" id="ABBRID0ERYBI" xlink:type="simple">PVT</abbrev></bold>**</td><td rowspan="1" colspan="1"><bold><abbrev xmlns:xlink="http://www.w3.org/1999/xlink" xlink:title="The number of longitudinal rows of body tubercles" id="ABBRID0E1YBI" xlink:type="simple">LRT</abbrev></bold>**</td><td rowspan="1" colspan="1"><bold><abbrev xmlns:xlink="http://www.w3.org/1999/xlink" xlink:title="The number of longitudinal rows of ventral scales" id="ABBRID0EDZBI" xlink:type="simple">VS</abbrev></bold>*</td><td rowspan="1" colspan="1"/></tr><tr><td rowspan="1" colspan="1"><italic><tp:taxon-name><tp:taxon-name-part taxon-name-part-type="genus" reg="Cyrtodactylus">Cyrtodactylus</tp:taxon-name-part><tp:taxon-name-part taxon-name-part-type="species" reg="sungaiupe">sungaiupe</tp:taxon-name-part></tp:taxon-name></italic> sp. nov. vs. <italic><tp:taxon-name><tp:taxon-name-part taxon-name-part-type="genus" reg="Cyrtodactylus">C.</tp:taxon-name-part><tp:taxon-name-part taxon-name-part-type="species" reg="astrum">astrum</tp:taxon-name-part></tp:taxon-name></italic></td><td rowspan="1" colspan="1">0.043</td><td rowspan="1" colspan="1"/><td rowspan="1" colspan="1"/><td rowspan="1" colspan="1">0.009</td><td rowspan="1" colspan="1">0.004</td><td rowspan="1" colspan="1">0.011</td><td rowspan="1" colspan="1">&lt; 0.001</td><td rowspan="1" colspan="1">&lt; 0.001</td><td rowspan="1" colspan="1"/><td rowspan="1" colspan="1"/></tr><tr><td rowspan="1" colspan="1"><italic><tp:taxon-name><tp:taxon-name-part taxon-name-part-type="genus" reg="Cyrtodactylus">Cyrtodactylus</tp:taxon-name-part><tp:taxon-name-part taxon-name-part-type="species" reg="sungaiupe">sungaiupe</tp:taxon-name-part></tp:taxon-name></italic> sp. nov. vs. <italic><tp:taxon-name><tp:taxon-name-part taxon-name-part-type="genus" reg="Cyrtodactylus">C.</tp:taxon-name-part><tp:taxon-name-part taxon-name-part-type="species" reg="langkawiensis">langkawiensis</tp:taxon-name-part></tp:taxon-name></italic></td><td rowspan="1" colspan="1"/><td rowspan="1" colspan="1"/><td rowspan="1" colspan="1"/><td rowspan="1" colspan="1">&lt; 0.001</td><td rowspan="1" colspan="1">&lt; 0.001</td><td rowspan="1" colspan="1">&lt; 0.001</td><td rowspan="1" colspan="1">0.046</td><td rowspan="1" colspan="1">&lt; 0.001</td><td rowspan="1" colspan="1">0.001</td><td rowspan="1" colspan="1"/></tr><tr><td rowspan="1" colspan="1"><italic><tp:taxon-name><tp:taxon-name-part taxon-name-part-type="genus" reg="Cyrtodactylus">Cyrtodactylus</tp:taxon-name-part><tp:taxon-name-part taxon-name-part-type="species" reg="sungaiupe">sungaiupe</tp:taxon-name-part></tp:taxon-name></italic> sp. nov. vs. <italic><tp:taxon-name><tp:taxon-name-part taxon-name-part-type="genus" reg="Cyrtodactylus">C.</tp:taxon-name-part><tp:taxon-name-part taxon-name-part-type="species" reg="lekaguli">lekaguli</tp:taxon-name-part></tp:taxon-name></italic></td><td rowspan="1" colspan="1"/><td rowspan="1" colspan="1">&lt; 0.001</td><td rowspan="1" colspan="1">0.001</td><td rowspan="1" colspan="1"/><td rowspan="1" colspan="1">&lt; 0.001</td><td rowspan="1" colspan="1">0.006</td><td rowspan="1" colspan="1"/><td rowspan="1" colspan="1">0.001</td><td rowspan="1" colspan="1"/><td rowspan="1" colspan="1"/></tr><tr><td rowspan="1" colspan="1"><italic><tp:taxon-name><tp:taxon-name-part taxon-name-part-type="genus" reg="Cyrtodactylus">Cyrtodactylus</tp:taxon-name-part><tp:taxon-name-part taxon-name-part-type="species" reg="sungaiupe">sungaiupe</tp:taxon-name-part></tp:taxon-name></italic> sp. nov. vs. <italic><tp:taxon-name><tp:taxon-name-part taxon-name-part-type="genus" reg="Cyrtodactylus">C.</tp:taxon-name-part><tp:taxon-name-part taxon-name-part-type="species" reg="stellatus">stellatus</tp:taxon-name-part></tp:taxon-name></italic></td><td rowspan="1" colspan="1">&lt; 0.001</td><td rowspan="1" colspan="1"/><td rowspan="1" colspan="1"/><td rowspan="1" colspan="1"/><td rowspan="1" colspan="1"/><td rowspan="1" colspan="1"/><td rowspan="1" colspan="1">0.003</td><td rowspan="1" colspan="1"/><td rowspan="1" colspan="1"/><td rowspan="1" colspan="1"/></tr><tr><td rowspan="1" colspan="1"><italic><tp:taxon-name><tp:taxon-name-part taxon-name-part-type="genus" reg="Cyrtodactylus">Cyrtodactylus</tp:taxon-name-part><tp:taxon-name-part taxon-name-part-type="species" reg="wangkhramensis">wangkhramensis</tp:taxon-name-part></tp:taxon-name></italic> sp. nov. vs. <italic><tp:taxon-name><tp:taxon-name-part taxon-name-part-type="genus" reg="Cyrtodactylus">Cyrtodactylus</tp:taxon-name-part><tp:taxon-name-part taxon-name-part-type="species" reg="sungaiupe">sungaiupe</tp:taxon-name-part></tp:taxon-name></italic> sp. nov.</td><td rowspan="1" colspan="1">0.009</td><td rowspan="1" colspan="1"/><td rowspan="1" colspan="1"/><td rowspan="1" colspan="1"/><td rowspan="1" colspan="1">0.045</td><td rowspan="1" colspan="1"/><td rowspan="1" colspan="1"/><td rowspan="1" colspan="1"/><td rowspan="1" colspan="1"/><td rowspan="1" colspan="1"/></tr><tr><td rowspan="1" colspan="1"><italic><tp:taxon-name><tp:taxon-name-part taxon-name-part-type="genus" reg="Cyrtodactylus">Cyrtodactylus</tp:taxon-name-part><tp:taxon-name-part taxon-name-part-type="species" reg="wangkhramensis">wangkhramensis</tp:taxon-name-part></tp:taxon-name></italic> sp. nov. vs. <italic><tp:taxon-name><tp:taxon-name-part taxon-name-part-type="genus" reg="Cyrtodactylus">C.</tp:taxon-name-part><tp:taxon-name-part taxon-name-part-type="species" reg="astrum">astrum</tp:taxon-name-part></tp:taxon-name></italic></td><td rowspan="1" colspan="1">&lt; 0.001</td><td rowspan="1" colspan="1"/><td rowspan="1" colspan="1">0.003</td><td rowspan="1" colspan="1"/><td rowspan="1" colspan="1"/><td rowspan="1" colspan="1"/><td rowspan="1" colspan="1">&lt; 0.001</td><td rowspan="1" colspan="1">&lt; 0.001</td><td rowspan="1" colspan="1"/><td rowspan="1" colspan="1"/></tr><tr><td rowspan="1" colspan="1"><italic><tp:taxon-name><tp:taxon-name-part taxon-name-part-type="genus" reg="Cyrtodactylus">Cyrtodactylus</tp:taxon-name-part><tp:taxon-name-part taxon-name-part-type="species" reg="wangkhramensis">wangkhramensis</tp:taxon-name-part></tp:taxon-name></italic> sp. nov. vs. <italic><tp:taxon-name><tp:taxon-name-part taxon-name-part-type="genus" reg="Cyrtodactylus">C.</tp:taxon-name-part><tp:taxon-name-part taxon-name-part-type="species" reg="langkawiensis">langkawiensis</tp:taxon-name-part></tp:taxon-name></italic></td><td rowspan="1" colspan="1">0.012</td><td rowspan="1" colspan="1"/><td rowspan="1" colspan="1"/><td rowspan="1" colspan="1">0.010</td><td rowspan="1" colspan="1">0.010</td><td rowspan="1" colspan="1">0.002</td><td rowspan="1" colspan="1">0.005</td><td rowspan="1" colspan="1">&lt; 0.001</td><td rowspan="1" colspan="1">&lt; 0.001</td><td rowspan="1" colspan="1"/></tr><tr><td rowspan="1" colspan="1"><italic><tp:taxon-name><tp:taxon-name-part taxon-name-part-type="genus" reg="Cyrtodactylus">Cyrtodactylus</tp:taxon-name-part><tp:taxon-name-part taxon-name-part-type="species" reg="wangkhramensis">wangkhramensis</tp:taxon-name-part></tp:taxon-name></italic> sp. nov. vs. <italic><tp:taxon-name><tp:taxon-name-part taxon-name-part-type="genus" reg="Cyrtodactylus">C.</tp:taxon-name-part><tp:taxon-name-part taxon-name-part-type="species" reg="lekaguli">lekaguli</tp:taxon-name-part></tp:taxon-name></italic></td><td rowspan="1" colspan="1">0.002</td><td rowspan="1" colspan="1">&lt; 0.001</td><td rowspan="1" colspan="1"/><td rowspan="1" colspan="1"/><td rowspan="1" colspan="1">0.036</td><td rowspan="1" colspan="1"/><td rowspan="1" colspan="1">0.002</td><td rowspan="1" colspan="1">0.001</td><td rowspan="1" colspan="1"/><td rowspan="1" colspan="1"/></tr><tr><td rowspan="1" colspan="1"><italic><tp:taxon-name><tp:taxon-name-part taxon-name-part-type="genus" reg="Cyrtodactylus">Cyrtodactylus</tp:taxon-name-part><tp:taxon-name-part taxon-name-part-type="species" reg="wangkhramensis">wangkhramensis</tp:taxon-name-part></tp:taxon-name></italic> sp. nov. vs. <italic><tp:taxon-name><tp:taxon-name-part taxon-name-part-type="genus" reg="Cyrtodactylus">C.</tp:taxon-name-part><tp:taxon-name-part taxon-name-part-type="species" reg="stellatus">stellatus</tp:taxon-name-part></tp:taxon-name></italic></td><td rowspan="1" colspan="1"/><td rowspan="1" colspan="1"/><td rowspan="1" colspan="1"/><td rowspan="1" colspan="1"/><td rowspan="1" colspan="1"/><td rowspan="1" colspan="1"/><td rowspan="1" colspan="1">&lt; 0.001</td><td rowspan="1" colspan="1"/><td rowspan="1" colspan="1"/><td rowspan="1" colspan="1"/></tr><tr><td rowspan="1" colspan="1"><italic><tp:taxon-name><tp:taxon-name-part taxon-name-part-type="genus" reg="Cyrtodactylus">C.</tp:taxon-name-part><tp:taxon-name-part taxon-name-part-type="species" reg="astrum">astrum</tp:taxon-name-part></tp:taxon-name></italic> vs. <italic><tp:taxon-name><tp:taxon-name-part taxon-name-part-type="genus" reg="Cyrtodactylus">C.</tp:taxon-name-part><tp:taxon-name-part taxon-name-part-type="species" reg="langkawiensis">langkawiensis</tp:taxon-name-part></tp:taxon-name></italic></td><td rowspan="1" colspan="1"/><td rowspan="1" colspan="1"/><td rowspan="1" colspan="1"/><td rowspan="1" colspan="1"/><td rowspan="1" colspan="1"/><td rowspan="1" colspan="1"/><td rowspan="1" colspan="1"/><td rowspan="1" colspan="1"/><td rowspan="1" colspan="1"/><td rowspan="1" colspan="1"/></tr><tr><td rowspan="1" colspan="1"><italic><tp:taxon-name><tp:taxon-name-part taxon-name-part-type="genus" reg="Cyrtodactylus">C.</tp:taxon-name-part><tp:taxon-name-part taxon-name-part-type="species" reg="astrum">astrum</tp:taxon-name-part></tp:taxon-name></italic> vs. <italic><tp:taxon-name><tp:taxon-name-part taxon-name-part-type="genus" reg="Cyrtodactylus">C.</tp:taxon-name-part><tp:taxon-name-part taxon-name-part-type="species" reg="lekaguli">lekaguli</tp:taxon-name-part></tp:taxon-name></italic></td><td rowspan="1" colspan="1">0.007</td><td rowspan="1" colspan="1">&lt; 0.001</td><td rowspan="1" colspan="1">&lt; 0.001</td><td rowspan="1" colspan="1">0.018</td><td rowspan="1" colspan="1"/><td rowspan="1" colspan="1"/><td rowspan="1" colspan="1">0.002</td><td rowspan="1" colspan="1"/><td rowspan="1" colspan="1"/><td rowspan="1" colspan="1"/></tr><tr><td rowspan="1" colspan="1"><italic><tp:taxon-name><tp:taxon-name-part taxon-name-part-type="genus" reg="Cyrtodactylus">C.</tp:taxon-name-part><tp:taxon-name-part taxon-name-part-type="species" reg="astrum">astrum</tp:taxon-name-part></tp:taxon-name></italic> vs. <italic><tp:taxon-name><tp:taxon-name-part taxon-name-part-type="genus" reg="Cyrtodactylus">C.</tp:taxon-name-part><tp:taxon-name-part taxon-name-part-type="species" reg="stellatus">stellatus</tp:taxon-name-part></tp:taxon-name></italic></td><td rowspan="1" colspan="1">&lt; 0.001</td><td rowspan="1" colspan="1"/><td rowspan="1" colspan="1"/><td rowspan="1" colspan="1"/><td rowspan="1" colspan="1">0.016</td><td rowspan="1" colspan="1">0.049</td><td rowspan="1" colspan="1"/><td rowspan="1" colspan="1">0.009</td><td rowspan="1" colspan="1"/><td rowspan="1" colspan="1"/></tr><tr><td rowspan="1" colspan="1"><italic><tp:taxon-name><tp:taxon-name-part taxon-name-part-type="genus" reg="Cyrtodactylus">C.</tp:taxon-name-part><tp:taxon-name-part taxon-name-part-type="species" reg="langkawiensis">langkawiensis</tp:taxon-name-part></tp:taxon-name></italic> vs. <italic><tp:taxon-name><tp:taxon-name-part taxon-name-part-type="genus" reg="Cyrtodactylus">C.</tp:taxon-name-part><tp:taxon-name-part taxon-name-part-type="species" reg="lekaguli">lekaguli</tp:taxon-name-part></tp:taxon-name></italic></td><td rowspan="1" colspan="1"/><td rowspan="1" colspan="1">0.014</td><td rowspan="1" colspan="1"/><td rowspan="1" colspan="1">&lt; 0.001</td><td rowspan="1" colspan="1"/><td rowspan="1" colspan="1">0.042</td><td rowspan="1" colspan="1"/><td rowspan="1" colspan="1">&lt; 0.001</td><td rowspan="1" colspan="1"/><td rowspan="1" colspan="1"/></tr><tr><td rowspan="1" colspan="1"><italic><tp:taxon-name><tp:taxon-name-part taxon-name-part-type="genus" reg="Cyrtodactylus">C.</tp:taxon-name-part><tp:taxon-name-part taxon-name-part-type="species" reg="langkawiensis">langkawiensis</tp:taxon-name-part></tp:taxon-name></italic> vs. <italic><tp:taxon-name><tp:taxon-name-part taxon-name-part-type="genus" reg="Cyrtodactylus">C.</tp:taxon-name-part><tp:taxon-name-part taxon-name-part-type="species" reg="stellatus">stellatus</tp:taxon-name-part></tp:taxon-name></italic></td><td rowspan="1" colspan="1">0.001</td><td rowspan="1" colspan="1"/><td rowspan="1" colspan="1"/><td rowspan="1" colspan="1">0.003</td><td rowspan="1" colspan="1">&lt; 0.001</td><td rowspan="1" colspan="1">0.001</td><td rowspan="1" colspan="1"/><td rowspan="1" colspan="1">0.002</td><td rowspan="1" colspan="1">&lt; 0.001</td><td rowspan="1" colspan="1"/></tr><tr><td rowspan="1" colspan="1"><italic><tp:taxon-name><tp:taxon-name-part taxon-name-part-type="genus" reg="Cyrtodactylus">C.</tp:taxon-name-part><tp:taxon-name-part taxon-name-part-type="species" reg="lekaguli">lekaguli</tp:taxon-name-part></tp:taxon-name></italic> vs. <italic><tp:taxon-name><tp:taxon-name-part taxon-name-part-type="genus" reg="Cyrtodactylus">C.</tp:taxon-name-part><tp:taxon-name-part taxon-name-part-type="species" reg="stellatus">stellatus</tp:taxon-name-part></tp:taxon-name></italic></td><td rowspan="1" colspan="1">&lt; 0.001</td><td rowspan="1" colspan="1">&lt; 0.001</td><td rowspan="1" colspan="1">0.002</td><td rowspan="1" colspan="1"/><td rowspan="1" colspan="1">&lt; 0.001</td><td rowspan="1" colspan="1">0.042</td><td rowspan="1" colspan="1"/><td rowspan="1" colspan="1">0.030</td><td rowspan="1" colspan="1"/><td rowspan="1" colspan="1"/></tr></tbody></table></table-wrap><fig id="F3" position="float" orientation="portrait"><object-id xmlns:xlink="http://www.w3.org/1999/xlink" content-type="doi" xlink:type="simple">10.3897/zookeys.1179.109712.figure3</object-id><object-id xmlns:xlink="http://www.w3.org/1999/xlink" content-type="arpha" xlink:type="simple">47363DA1-3889-5C8A-A0C4-5EC672FB79CF</object-id><label>Figure 3.</label><caption><p>Principal Component Analysis (<abbrev xmlns:xlink="http://www.w3.org/1999/xlink" xlink:title="principal components analysis" id="ABBRID0ENRAI" xlink:type="simple">PCA</abbrev>) of <italic><tp:taxon-name><tp:taxon-name-part taxon-name-part-type="genus" reg="Cyrtodactylus">Cyrtodactylus</tp:taxon-name-part><tp:taxon-name-part taxon-name-part-type="species" reg="sungaiupe">sungaiupe</tp:taxon-name-part></tp:taxon-name></italic> sp. nov., <italic><tp:taxon-name><tp:taxon-name-part taxon-name-part-type="genus" reg="Cyrtodactylus">Cyrtodactylus</tp:taxon-name-part><tp:taxon-name-part taxon-name-part-type="species" reg="wangkhramensis">wangkhramensis</tp:taxon-name-part></tp:taxon-name></italic> sp. nov. and the closely-related species in Clade A of the <italic><tp:taxon-name><tp:taxon-name-part taxon-name-part-type="genus" reg="Cyrtodactylus">C.</tp:taxon-name-part><tp:taxon-name-part taxon-name-part-type="species" reg="pulchellus">pulchellus</tp:taxon-name-part></tp:taxon-name></italic> group. The letters in the scatter plots refer to holotype (= H), paratype (= P) and topotype (= T).</p></caption><graphic xmlns:xlink="http://www.w3.org/1999/xlink" xlink:href="zookeys-1179-313_article-109712__-g003.jpg" position="float" orientation="portrait" xlink:type="simple" id="oo_905276.jpg"><uri content-type="original_file" xlink:type="simple">https://binary.pensoft.net/fig/905276</uri></graphic></fig></tp:treatment-sec><ref-list><ref id="B13"><mixed-citation xmlns:xlink="http://www.w3.org/1999/xlink" xlink:type="simple"><person-group><name name-style="western"><surname>Grismer</surname><given-names>LL</given-names></name><name name-style="western"><surname>Wood</surname><given-names>Jr PL</given-names></name><name name-style="western"><surname>Quah</surname><given-names>ES</given-names></name><name name-style="western"><surname>Anuar</surname><given-names>S</given-names></name><name name-style="western"><surname>Muin</surname><given-names>MA</given-names></name><name name-style="western"><surname>Sumontha</surname><given-names>M</given-names></name><name name-style="western"><surname>Ahmad</surname><given-names>N</given-names></name><name name-style="western"><surname>Bauer</surname><given-names>AM</given-names></name><name name-style="western"><surname>Wangkulangkul</surname><given-names>S</given-names></name><name name-style="western"><surname>Grismer</surname><given-names>JL</given-names></name><name name-style="western"><surname>Pauwels</surname><given-names>OS</given-names></name></person-group> (<year>2012</year>) <article-title>A phylogeny and taxonomy of the Thai-Malay Peninsula Bent-toed Geckos of the <italic><tp:taxon-name><tp:taxon-name-part taxon-name-part-type="genus">Cyrtodactylus</tp:taxon-name-part><tp:taxon-name-part taxon-name-part-type="species">pulchellus</tp:taxon-name-part></tp:taxon-name></italic> complex (<tp:taxon-name><tp:taxon-name-part taxon-name-part-type="order">Squamata</tp:taxon-name-part></tp:taxon-name>: <tp:taxon-name><tp:taxon-name-part taxon-name-part-type="family">Gekkonidae</tp:taxon-name-part></tp:taxon-name>): combined morphological and molecular analyses with descriptions of seven new species.</article-title><source>Zootaxa</source><volume>3520</volume>(<issue>1</issue>): <fpage>1</fpage>–<lpage>55</lpage>. <ext-link xlink:href="10.11646/zootaxa.3520.1.1" ext-link-type="doi" xlink:type="simple">https://doi.org/10.11646/zootaxa.3520.1.1</ext-link></mixed-citation></ref><ref id="B16"><mixed-citation xmlns:xlink="http://www.w3.org/1999/xlink" xlink:type="simple"><person-group><name name-style="western"><surname>Grismer</surname><given-names>LL</given-names></name><name name-style="western"><surname>Wood</surname><given-names>Jr PL</given-names></name><name name-style="western"><surname>Anuar</surname><given-names>S</given-names></name><name name-style="western"><surname>Grismer</surname><given-names>MS</given-names></name><name name-style="western"><surname>Quah</surname><given-names>ES</given-names></name><name name-style="western"><surname>Murdoch</surname><given-names>ML</given-names></name><name name-style="western"><surname>Muin</surname><given-names>MA</given-names></name><name name-style="western"><surname>Davis</surname><given-names>HR</given-names></name><name name-style="western"><surname>Aguilar</surname><given-names>C</given-names></name><name name-style="western"><surname>Klabacka</surname><given-names>R</given-names></name><name name-style="western"><surname>Cobos</surname><given-names>AJ</given-names></name><name name-style="western"><surname>Aowphol</surname><given-names>A</given-names></name><name name-style="western"><surname>Sites</surname><given-names>Jr JW</given-names></name></person-group> (<year>2016</year>) <article-title>Two new Bent-toed Geckos of the <italic><tp:taxon-name><tp:taxon-name-part taxon-name-part-type="genus">Cyrtodactylus</tp:taxon-name-part><tp:taxon-name-part taxon-name-part-type="species">pulchellus</tp:taxon-name-part></tp:taxon-name></italic> complex from Peninsular Malaysia and multiple instances of convergent adaptation to limestone forest ecosystems.</article-title><source>Zootaxa</source><volume>4105</volume>(<issue>5</issue>): <fpage>401</fpage>–<lpage>429</lpage>. <ext-link xlink:href="10.11646/zootaxa.4105.5.1" ext-link-type="doi" xlink:type="simple">https://doi.org/10.11646/zootaxa.4105.5.1</ext-link></mixed-citation></ref><ref id="B39"><mixed-citation xmlns:xlink="http://www.w3.org/1999/xlink" xlink:type="simple"><person-group><name name-style="western"><surname>Quah</surname><given-names>ES</given-names></name><name name-style="western"><surname>Grismer</surname><given-names>LL</given-names></name><name name-style="western"><surname>Wood</surname><given-names>Jr PL</given-names></name><name name-style="western"><surname>Sah</surname><given-names>SAM</given-names></name></person-group> (<year>2019</year>) <article-title>The discovery and description of a new species of Bent-toed Gecko of the <italic><tp:taxon-name><tp:taxon-name-part taxon-name-part-type="genus">Cyrtodactylus</tp:taxon-name-part><tp:taxon-name-part taxon-name-part-type="species">pulchellus</tp:taxon-name-part></tp:taxon-name></italic> complex (<tp:taxon-name><tp:taxon-name-part taxon-name-part-type="order">Squamata</tp:taxon-name-part></tp:taxon-name>: <tp:taxon-name><tp:taxon-name-part taxon-name-part-type="family">Gekkonidae</tp:taxon-name-part></tp:taxon-name>) from the Langkawi Archipelago, Kedah, Peninsular Malaysia.</article-title><source>Zootaxa</source><volume>4668</volume>(<issue>1</issue>): <fpage>51</fpage>–<lpage>75</lpage>. <ext-link xlink:href="10.11646/zootaxa.4668.1.3" ext-link-type="doi" xlink:type="simple">https://doi.org/10.11646/zootaxa.4668.1.3</ext-link></mixed-citation></ref><ref id="B61"><mixed-citation xmlns:xlink="http://www.w3.org/1999/xlink" xlink:type="simple"><person-group><name name-style="western"><surname>Wood</surname><given-names>Jr PL</given-names></name><name name-style="western"><surname>Grismer</surname><given-names>LL</given-names></name><name name-style="western"><surname>Muin</surname><given-names>MA</given-names></name><name name-style="western"><surname>Anuar</surname><given-names>S</given-names></name><name name-style="western"><surname>Oaks</surname><given-names>JR</given-names></name><name name-style="western"><surname>Sites</surname><given-names>Jr JW</given-names></name></person-group> (<year>2020</year>) <article-title>A new potentially endangered limestone-associated Bent-toed Gecko of the <italic><tp:taxon-name><tp:taxon-name-part taxon-name-part-type="genus">Cyrtodactylus</tp:taxon-name-part><tp:taxon-name-part taxon-name-part-type="species">pulchellus</tp:taxon-name-part></tp:taxon-name></italic> (<tp:taxon-name><tp:taxon-name-part taxon-name-part-type="order">Squamata</tp:taxon-name-part></tp:taxon-name>: <tp:taxon-name><tp:taxon-name-part taxon-name-part-type="family">Gekkonidae</tp:taxon-name-part></tp:taxon-name>) complex from northern Peninsular Malaysia.</article-title><source>Zootaxa</source><volume>4751</volume>(<issue>3</issue>): <fpage>437</fpage>–<lpage>460</lpage>. <ext-link xlink:href="10.11646/zootaxa.4751.3.2" ext-link-type="doi" xlink:type="simple">https://doi.org/10.11646/zootaxa.4751.3.2</ext-link></mixed-citation></ref><ref id="B50"><mixed-citation xmlns:xlink="http://www.w3.org/1999/xlink" xlink:type="simple"><person-group><name name-style="western"><surname>Termprayoon</surname><given-names>K</given-names></name><name name-style="western"><surname>Rujirawan</surname><given-names>A</given-names></name><name name-style="western"><surname>Ampai</surname><given-names>N</given-names></name><name name-style="western"><surname>Wood</surname><given-names>Jr PL</given-names></name><name name-style="western"><surname>Aowphol</surname><given-names>A</given-names></name></person-group> (<year>2021a</year>) <article-title>A new insular species of the <italic><tp:taxon-name><tp:taxon-name-part taxon-name-part-type="genus">Cyrtodactylus</tp:taxon-name-part><tp:taxon-name-part taxon-name-part-type="species">pulchellus</tp:taxon-name-part></tp:taxon-name></italic> group (<tp:taxon-name><tp:taxon-name-part taxon-name-part-type="class">Reptilia</tp:taxon-name-part></tp:taxon-name>, <tp:taxon-name><tp:taxon-name-part taxon-name-part-type="family">Gekkonidae</tp:taxon-name-part></tp:taxon-name>) from Tarutao Island, southern Thailand revealed by morphological and genetic evidence.</article-title><source>ZooKeys</source><volume>1070</volume>: <fpage>101</fpage>–<lpage>134</lpage>. <ext-link xlink:href="10.3897/zookeys.1070.73659" ext-link-type="doi" xlink:type="simple">https://doi.org/10.3897/zookeys.1070.73659</ext-link></mixed-citation></ref><ref id="B51"><mixed-citation xmlns:xlink="http://www.w3.org/1999/xlink" xlink:type="simple"><person-group><name name-style="western"><surname>Termprayoon</surname><given-names>K</given-names></name><name name-style="western"><surname>Rujirawan</surname><given-names>A</given-names></name><name name-style="western"><surname>Grismer</surname><given-names>LL</given-names></name><name name-style="western"><surname>Wood</surname><given-names>Jr PL</given-names></name><name name-style="western"><surname>Aowphol</surname><given-names>A</given-names></name></person-group> (<year>2021b</year>) <article-title>Taxonomic reassessment and phylogenetic placement of <italic><tp:taxon-name><tp:taxon-name-part taxon-name-part-type="genus">Cyrtodactylus</tp:taxon-name-part><tp:taxon-name-part taxon-name-part-type="species">phuketensis</tp:taxon-name-part></tp:taxon-name></italic> (<tp:taxon-name><tp:taxon-name-part taxon-name-part-type="class">Reptilia</tp:taxon-name-part></tp:taxon-name>, <tp:taxon-name><tp:taxon-name-part taxon-name-part-type="family">Gekkonidae</tp:taxon-name-part></tp:taxon-name>) based on morphological and molecular evidence.</article-title><source>ZooKeys</source><volume>1040</volume>: <fpage>91</fpage>–<lpage>121</lpage>. <ext-link xlink:href="10.3897/zookeys.1040.65750" ext-link-type="doi" xlink:type="simple">https://doi.org/10.3897/zookeys.1040.65750</ext-link></mixed-citation></ref></ref-list></tp:taxon-treatment>
