# Supplementary material for: ﻿Two new karst-adapted species in the Cyrtodactyluspulchellus group (Reptilia, Gekkonidae) from southern Thailand
Source: Zookeys. 2023 Sep 14;1179:313–52. doi: 10.3897/zookeys.1179.109712 (PMC10514696; doi:10.3897/zookeys.1179.109712)
Supplement: Supplementary material 1 — Specimen identification, localities, museum numbers and GenBank accession numbers [file zookeys-1179-313_article-109712__-s001.xlsx]

## Sheet: Dataset
Table S1. Specimen identification, localities, museum numbers and GenBank accession numbers of specimen used for phylogenetic analyses in this study. The institutional abbreviations of examined specimens follow Sabaj (2020).
Species	Locality	Museum No.	GenBank Accession No.	Reference
Outgroup
Agamura persica	Pakistan, Baluchistan Province, Makran District, Gwadar division	FMNH 247474	JX440515	Wood et al. (2012)
Hemidactylus frenatus	Unknow	NC 00155	JX519468	Grismer et al. (2012)
Tropiocolotes steudneri	Captive	JB 28	JX440520	Wood et al. (2012)
Cyrtodactylus elok	West Malaysia, Pahang, Fraser's Hill, The Gap	LSUHC 6471	JQ889180	Wood et al. (2012)
Cyrtodactylus hontreensis	Vietnam, Kien Giang Province, Kien Hai District, Hon Tre Island	LSUHC 8583	JX440539	Wood et al. (2012)
Cyrtodactylus interdigitalis	Lao, Khammouan Province, Nakai District	FMNH 255454	JQ889181	Wood et al. (2012)
Cyrtodactylus intermedius	Thailand, Chantaburi Province, Khao Khitchakut District	LSUHC 9513	JX519469	Grismer et al. (2012)
Cyrtodactylus intermedius	Thailand, Chantaburi Province, Khao Khitchakut District	LSUHC 9514	JX519470	Grismer et al. (2012)
Ingroup
Cyrtodactylus astrum	West Malaysia, Perlis, Gua Kelam	LSUHC 8806	JX519481	Grismer et al. (2012)
Cyrtodactylus astrum	West Malaysia, Perlis, Gua Kelam	LSUHC 8807	JX519478	Grismer et al. (2012)
Cyrtodactylus astrum	West Malaysia, Perlis, Gua Kelam	LSUHC 8808	JX519479	Grismer et al. (2012)
Cyrtodactylus astrum	West Malaysia, Perlis, Gua Kelam	LSUHC 8809	JX519480	Grismer et al. (2012)
Cyrtodactylus astrum	West Malaysia, Perlis, Kuala Perlis	LSUHC 8815	JX519482	Grismer et al. (2012)
Cyrtodactylus astrum	West Malaysia, Perlis, Kuala Perlis	LSUHC 8816 (paratype)	JX519483	Grismer et al. (2012)
Cyrtodactylus astrum	West Malaysia, Perlis, Perlis State Park	LSUHC 9215	JX519473	Grismer et al. (2012)
Cyrtodactylus astrum	West Malaysia, Perlis, Perlis State Park, Gua Wang Burma	LSUHC 9962	JX519475	Grismer et al. (2012)
Cyrtodactylus astrum	West Malaysia, Perlis, Perlis State Park, Gua Wang Burma	LSUHC 9986	JX519476	Grismer et al. (2012)
Cyrtodactylus astrum	West Malaysia, Perlis, Perlis State Park, Gua Wang Burma	LSUHC 9987	JX519477	Grismer et al. (2012)
Cyrtodactylus astrum	West Malaysia, Perlis, Wang Kelian	LSUHC 10023	JX519474	Grismer et al. (2012)
Cyrtodactylus astrum	West Malaysia, Perlis, Wang Kelian	LSUHC 10024	JX519472	Grismer et al. (2012)
Cyrtodactylus australotitiwangsaensis	West Malaysia, Pahang, Fraser's Hill	LSUHC 8086	JX519486	Grismer et al. (2012)
Cyrtodactylus australotitiwangsaensis	West Malaysia, Pahang, Fraser's Hill	LSUHC 8087	JX519485	Grismer et al. (2012)
Cyrtodactylus australotitiwangsaensis	West Malaysia, Pahang, Genting Highlands	LSUHC 6637 (holotype)	JX519484	Grismer et al. (2012)
Cyrtodactylus bintangrendah	West Malaysia, Kedah, Bukit Palang	LSUHC 9983	JX519492	Grismer et al. (2012)
Cyrtodactylus bintangrendah	West Malaysia, Kedah, Bukit Palang	LSUHC 9984	JX519487	Grismer et al. (2012)
Cyrtodactylus bintangtinggi	West Malaysia, Perak, Bukit Larut	LSUHC 8862	JX519493	Grismer et al. (2012)
Cyrtodactylus bintangtinggi	West Malaysia, Perak, Bukit Larut	LSUHC 9006 (paratype)	JX519494	Grismer et al. (2012)
Cyrtodactylus dayangbuntingensis	West Malaysia, Kedah, Dayang Bunting Island	LSUHC 14353	MN125090	Quah et al. (2019)
Cyrtodactylus dayangbuntingensis	West Malaysia, Kedah, Dayang Bunting Island	LSUHC 14354	MN125091	Quah et al. (2019)
Cyrtodactylus dayangbuntingensis	West Malaysia, Kedah, Dayang Bunting Island	LSUHC 14355	MN125092	Quah et al. (2019)
Cyrtodactylus evanquahi	West Malaysia, Kedah, Gunung Baling	BYU 53435 (holotype)	MN586889	Wood et al. (2020)
Cyrtodactylus evanquahi	West Malaysia, Kedah, Gunung Baling	BYU 53436 (paratype)	MN586890	Wood et al. (2020)
Cyrtodactylus evanquahi	West Malaysia, Kedah, Gunung Baling	BYU 53437 (paratype)	MN586891	Wood et al. (2020)
Cyrtodactylus hidupselamanya	West Malaysia, Kelantan, Felda Chiku 7	LSUHC 12158(paratype)	KX011412	Grismer et al. (2016)
Cyrtodactylus hidupselamanya	West Malaysia, Kelantan, Felda Chiku 7	LSUHC 12159	KX011413	Grismer et al. (2016)
Cyrtodactylus hidupselamanya	West Malaysia, Kelantan, Felda Chiku 7	LSUHC 12160(holotype)	KX011414	Grismer et al. (2016)
Cyrtodactylus hidupselamanya	West Malaysia, Kelantan, Felda Chiku 7	LSUHC 12161(paratype)	KX011415	Grismer et al. (2016)
Cyrtodactylus jelawangensis	West Malaysia, Gunung Stong, Kelantan	LSUHC 11060 (paratype)	KJ659850	Grismer et al. (2014)
Cyrtodactylus jelawangensis	West Malaysia, Gunung Stong, Kelantan	LSUHC 11061 (paratype)	KJ659851	Grismer et al. (2014)
Cyrtodactylus jelawangensis	West Malaysia, Gunung Stong, Kelantan	LSUHC 11062 (holotype)	KJ659852	Grismer et al. (2014)
Cyrtodactylus langkawiensis	West Malaysia, Kedah, Pulau Langkawi, Wat Wanaram	LSUHC 9120	JX519502	Grismer et al. (2012)
Cyrtodactylus langkawiensis	West Malaysia, Kedah, Pulau Langkawi, Wat Wanaram	LSUHC 9122	JX519501	Grismer et al. (2012)
Cyrtodactylus langkawiensis	West Malaysia, Kedah, Pulau Langkawi, Wat Wanaram	LSUHC 9123	JX519500	Grismer et al. (2012)
Cyrtodactylus langkawiensis	West Malaysia, Kedah, Pulau Langkawi, Wat Wanaram	LSUHC 9124 (paratype)	JX519499	Grismer et al. (2012)
Cyrtodactylus langkawiensis	West Malaysia, Kedah, Pulau Langkawi, Wat Wanaram	LSUHC 9125	JX519496	Grismer et al. (2012)
Cyrtodactylus langkawiensis	West Malaysia, Kedah, Pulau Langkawi, Wat Wanaram	LSUHC 9434	JX519498	Grismer et al. (2012)
Cyrtodactylus langkawiensis	West Malaysia, Kedah, Pulau Langkawi, Wat Wanaram	LSUHC 9435	JX519495	Grismer et al. (2012)
Cyrtodactylus langkawiensis	West Malaysia, Kedah, Pulau Langkawi, Wat Wanaram	LSUHC 9437	JX519497	Grismer et al. (2012)
Cyrtodactylus langkawiensis	West Malaysia, Kedah, Pulau Langkawi, Wat Wanaram	LSUHC 14347	MN125093	Quah et al. (2019)
Cyrtodactylus langkawiensis	West Malaysia, Kedah, Pulau Langkawi, Wat Wanaram	LSUHC 14348	MN125094	Quah et al. (2019)
Cyrtodactylus lekaguli	Thailand, Phang-nga Province, Mueang Phang-nga District	ZMKU R 00720	KX011425	Grismer et al. (2016)
Cyrtodactylus lekaguli	Thailand, Phang-nga Province, Mueang Phang-nga District	ZMKU R 00721	KX011426	Grismer et al. (2016)
Cyrtodactylus lekaguli	Thailand, Phang-nga Province, Mueang Phang-nga District	ZMKU R 00722	KX011427	Grismer et al. (2016)
Cyrtodactylus lekaguli	Thailand, Phang-nga Province, Mueang Phang-nga District	ZMKU R 00723	KX011428	Grismer et al. (2016)
Cyrtodactylus lekaguli	Thailand, Trang Province, Na Yong District	ZMKU R 00918	OK094494	Termprayoon et al. (2021a)
Cyrtodactylus lekaguli	Thailand, Trang Province, Na Yong District	ZMKU R 00919	OK094495	Termprayoon et al. (2021a)
Cyrtodactylus lekaguli	Thailand, Trang Province, Na Yong District	ZMKU R 00920	OK094496	Termprayoon et al. (2021a)
Cyrtodactylus lekaguli	Thailand, Trang Province, Na Yong District	ZMKU R 00921	OK094497	Termprayoon et al. (2021a)
Cyrtodactylus lekaguli	Thailand, Trang Province, Na Yong District	ZMKU R 00922	OK094498	Termprayoon et al. (2021a)
Cyrtodactylus lenggongensis	West Malaysia, Perak, Lenggong Valley	LSUHC 9974 (holotype)	JX519490	Grismer et al. (2012)
Cyrtodactylus lenggongensis	West Malaysia, Perak, Lenggong Valley	LSUHC 9975 (paratype)	JX519488	Grismer et al. (2012)
Cyrtodactylus lenggongensis	West Malaysia, Perak, Lenggong Valley	LSUHC 9976 (paratype)	JX519489	Grismer et al. (2012)
Cyrtodactylus lenggongensis	West Malaysia, Perak, Lenggong Valley	LSUHC 9977 (paratype)	JX519491	Grismer et al. (2012)
Cyrtodactylus macrotuberculatus	Thailand, Phuket Province, Kathu District, Kathu Waterfall	ZMKU R 00890	MW809301	Termprayoon et al. (2021b)
Cyrtodactylus macrotuberculatus	Thailand, Satun Province, Mueang Satun District, Adang Island	ZMKU R 00874	MW809294	Termprayoon et al. (2021b)
Cyrtodactylus macrotuberculatus	West Malaysia, Kedah, Hutan Lipur Sungai Tupah	LSUHC 9671	JX519510	Grismer et al. (2012)
Cyrtodactylus macrotuberculatus	West Malaysia, Kedah, Pulau Langkawi, Gunung Machinchang	LSUHC 7560	JX519503	Grismer et al. (2012)
Cyrtodactylus macrotuberculatus	West Malaysia, Kedah, Pulau Langkawi, Gunung Machinchang	LSUHC 9449	JX519509	Grismer et al. (2012)
Cyrtodactylus macrotuberculatus	West Malaysia, Perlis, Perlis State Park	LSUHC 9980	JX519515	Grismer et al. (2012)
Cyrtodactylus pulchellus	West Malaysia, Penang, Pulau Pinang, Empangan Air Itam	LSUHC 6726	JX519527	Grismer et al. (2012)
Cyrtodactylus pulchellus	West Malaysia, Penang, Pulau Pinang, Moongate Trail	LSUHC 6727	JX519526	Grismer et al. (2012)
Cyrtodactylus pulchellus	West Malaysia, Penang, Pulau Pinang, Moongate Trail	LSUHC 6728	JX519525	Grismer et al. (2012)
Cyrtodactylus pulchellus	West Malaysia, Penang, Pulau Pinang, Moongate Trail	LSUHC 6729	JX519528	Grismer et al. (2012)
Cyrtodactylus sharkari	West Malaysia, Pahang, Merapoh, Gua Gunting	LSUHC 11022 (holotype)	KJ659853	Grismer et al. (2014)
Cyrtodactylus stellatus	Thailand, Satun Province, Mueang Satun District, Tarutao Island	ZMKU R 00903 (paratype)	OK094499	Termprayoon et al. (2021a)
Cyrtodactylus stellatus	Thailand, Satun Province, Mueang Satun District, Tarutao Island	ZMKU R 00905 (holotype)	OK094500	Termprayoon et al. (2021a)
Cyrtodactylus stellatus	Thailand, Satun Province, Mueang Satun District, Tarutao Island	ZMKU R 00906 (paratype)	OK094501	Termprayoon et al. (2021a)
Cyrtodactylus stellatus	Thailand, Satun Province, Mueang Satun District, Tarutao Island	ZMKU R 00907 (paratype)	OK094502	Termprayoon et al. (2021a)
Cyrtodactylus stellatus	Thailand, Satun Province, Mueang Satun District, Tarutao Island	ZMKU R 00908 (paratype)	OK094503	Termprayoon et al. (2021a)
Cyrtodactylus sungaiupe sp. nov.	Thailand, Satun Province, Thung Wa District, Thung Wa Sub-district	ZMKU R 01004 (paratype)	OR346980	This study
Cyrtodactylus sungaiupe sp. nov.	Thailand, Satun Province, Thung Wa District, Thung Wa Sub-district	ZMKU R 01005 (paratype)	OR346981	This study
Cyrtodactylus sungaiupe sp. nov.	Thailand, Satun Province, Thung Wa District, Thung Wa Sub-district	ZMKU R 01006 (paratype)	OR346982	This study
Cyrtodactylus sungaiupe sp. nov.	Thailand, Satun Province, Thung Wa District, Thung Wa Sub-district	ZMKU R 01007 (paratype)	OR346983	This study
Cyrtodactylus sungaiupe sp. nov.	Thailand, Satun Province, Thung Wa District, Thung Wa Sub-district	ZMKU R 01008 (paratype)	OR346984	This study
Cyrtodactylus sungaiupe sp. nov.	Thailand, Satun Province, Thung Wa District, Thung Wa Sub-district	ZMKU R 01009 (holotype)	OR346985	This study
Cyrtodactylus sungaiupe sp. nov.	Thailand, Satun Province, Thung Wa District, Thung Wa Sub-district	ZMKU R 01012 (paratype)	OR346986	This study
Cyrtodactylus timur	West Malaysia, Gunung Tebu, Terengganu	LSUHC 10886	KJ659854	Grismer et al. (2014)
Cyrtodactylus timur	West Malaysia, Gunung Tebu, Terengganu	LSUHC 11183 (paratype)	KJ659855	Grismer et al. (2014)
Cyrtodactylus timur	West Malaysia, Gunung Tebu, Terengganu	LSUHC 11184 (paratype)	KJ659856	Grismer et al. (2014)
Cyrtodactylus timur	West Malaysia, Gunung Tebu, Terengganu	LSUHC 11185 (paratype)	KJ659857	Grismer et al. (2014)
Cyrtodactylus trilatofasciatus	West Malaysia, Pahang, Cameron Highlands	LSUHC 10064	JX519529	Grismer et al. (2012)
Cyrtodactylus trilatofasciatus	West Malaysia, Pahang, Cameron Highlands	LSUHC 10065	JX519530	Grismer et al. (2012)
Cyrtodactylus trilatofasciatus	West Malaysia, Pahang, Cameron Highlands	LSUHC 10066	JX519531	Grismer et al. (2012)
Cyrtodactylus wangkhramensis sp. nov.	Thailand, Satun Province, La-ngu District, Khao Khao Sub-district	ZMKU R 01015 (paratype)	OR346987	This study
Cyrtodactylus wangkhramensis sp. nov.	Thailand, Satun Province, La-ngu District, Khao Khao Sub-district	ZMKU R 01016 (paratype)	OR346988	This study
Cyrtodactylus wangkhramensis sp. nov.	Thailand, Satun Province, La-ngu District, Khao Khao Sub-district	ZMKU R 01017 (paratype)	OR346989	This study
Cyrtodactylus wangkhramensis sp. nov.	Thailand, Satun Province, La-ngu District, Khao Khao Sub-district	ZMKU R 01018 (holotype)	OR346990	This study
Cyrtodactylus wangkhramensis sp. nov.	Thailand, Satun Province, La-ngu District, Khao Khao Sub-district	ZMKU R 01019 (paratype)	OR346991	This study
Cyrtodactylus wangkhramensis sp. nov.	Thailand, Satun Province, La-ngu District, Khao Khao Sub-district	ZMKU R 01023 (paratype)	OR346992	This study
Cyrtodactylus wangkhramensis sp. nov.	Thailand, Satun Province, La-ngu District, Khao Khao Sub-district	ZMKU R 01024 (paratype)	OR346993	This study

## Sheet: References
References
Grismer LL, Wood Jr PL, Quah ES, Anuar S, Muin MA, Sumontha M, Ahmad N, Bauer AM, Wangkulangkul S, Grismer JL, Pauwels OS (2012) A phylogeny and taxonomy of the Thai-Malay Peninsula Bent-toed Geckos of the Cyrtodactylus pulchellus complex (Squamata: Gekkonidae): combined morphological and molecular analyses with descriptions of seven new species. Zootaxa 3520: 1–55. https://doi.org/10.5281/zenodo…
Grismer LL, Wood Jr PL, Anuar S, Quah ES, Muin MA, Mohamed M, Chan KO, Sumarli AX, Loredo AI, Heinz HM (2014) The phylogenetic relationships of three new species of the Cyrtodactylus pulchellus complex (Squamata: Gekkonidae) from poorly explored regions in northeastern Peninsular Malaysia. Zootaxa 3786(3): 359–381. https://doi.org/10.11646/zootaxa.3786.3.6
Grismer LL, Wood Jr PL, Anuar S, Grismer MS, Quah ES, Murdoch ML, Muin MA, Davis HR, Aguilar C, Klabacka R, Cobos AJ, Aowphol A, Sites Jr JW (2016) Two new Bent-toed Geckos of the Cyrtodactylus pulchellus complex from Peninsular Malaysia and multiple instances of convergent adaptation to limestone forest ecosystems. Zootaxa 4105(5): 401–429. http://doi.org/10.11646/zootaxa.4105.5.1
Quah ES, Grismer LL, Wood JR PL, Sah SAM (2019) The discovery and description of a new species of Bent-toed Gecko of the Cyrtodactylus pulchellus complex (Squamata: Gekkonidae) from the Langkawi Archipelago, Kedah, Peninsular Malaysia. Zootaxa 4668(1): 51–75. https://doi.org/10.11646/zootaxa.4668.1.3
Sabaj MH (2020) Codes for natural history collections in ichthyology and herpetology. Copeia 108(3): 593–669. https://doi.org/10.1080/00222933.2022.2119178
Termprayoon K, Rujirawan A, Ampai N, Wood Jr PL, Aowphol A (2021a) A new insular species of the Cyrtodactylus pulchellus group (Reptilia, Gekkonidae) from Tarutao Island, southern Thailand revealed by morphological and genetic evidence. ZooKeys 1070: 101–134. https://doi.org/10.3897/zookeys.1070.73659
Termprayoon K, Rujirawan A, Grismer LL, Wood Jr PL, Aowphol A (2021b) Taxonomic reassessment and phylogenetic placement of Cyrtodactylus phuketensis (Reptilia, Gekkonidae) based on morphological and molecular evidence. ZooKeys 1040: 91–121. https://doi.org/10.3897/zookeys.1040.65750
Wood Jr PL, Heinicke MP, Jackman TR, Bauer AM (2012) Phylogeny of bent-toed geckos (Cyrtodactylus) reveals a west to east pattern of diversification. Molecular phylogenetics and evolution 65(3): 992–1003. https://doi.org/10.1016/j.ympev.2012.08.025
Wood Jr PL, Grismer LL, Muin MA, Anuar S, Oaks JR, Sites Jr JW (2020) A new potentially endangered limestone-associated Bent-toed Gecko of the Cyrtodactylus pulchellus (Squamata: Gekkonidae) complex from northern Peninsular Malaysia. Zootaxa 4751(3): 437–460. https://doi.org/10.11646/zootaxa.4751.3.2
