# Supplementary material for: ﻿Two new karst-adapted species in the Cyrtodactyluspulchellus group (Reptilia, Gekkonidae) from southern Thailand
Source: Zookeys. 2023 Sep 14;1179:313–52. doi: 10.3897/zookeys.1179.109712 (PMC10514696; doi:10.3897/zookeys.1179.109712)
Supplement: Supplementary material 2 — Statistical comparisons of Cyrtodactylussungaiupe sp. nov., Cyrtodactyluswangkhramensis sp. nov. and closely-related species in Clade A of the C.pulchellus group [file zookeys-1179-313_article-109712__-s002.xlsx]

## Sheet: Table S2
Table S2. Statistical comparisons of Cyrtodactylus sungaiupe sp. nov., Cyrtodactylus wangkhramensis sp. nov. and closely-related species in Clade A of the C. pulchellus group from 14 size-adjusted morphometric and seven meristic characters. Data are given as mean, standard deviation (SD), ranges (min-max) and sample size (n) of each species. Statistical comparisons from ANOVA (F) and Kruskal-Wall…
	Cyrtodactylus sungaiupe sp. nov.		Cyrtodactylus wangkhramensis sp. nov.		C. astrum		C. langkawiensis		C. lekaguli		C. stellatus		Comparison
	n = 8		n = 12		n = 8		n = 6		n = 26		n = 10		F	chi-squared (H)	p-value
Morphometrics	Mean±SD	Min-Max	Mean±SD	Min-Max	Mean±SD	Min-Max	Mean±SD	Min-Max	Mean±SD	Min-Max	Mean±SD	Min-Max
SVL	1.99±0.03	1.94–2.02	1.97±0.01	1.94–1.99	2.00±0.02	1.96–2.03	1.97±0.03	1.93–2.00	2.00±0.03	1.90–2.04	1.96±0.02	1.94–1.98		27.059	5.556e-05
FL-adj	1.20±0.01	1.18–1.21	1.19±0.01	1.18–1.20	1.24±0.1	1.22–1.26	1.19±0.04	1.14–1.25	1.21±0.02	1.18–1.24	1.18±0.01	1.16–1.20	21.844*		1.163e-07
TBL-adj	1.27±0.01	1.26–1.29	1.26±0.01	1.24–1.27	1.31±0.01	1.29–1.33	1.26±0.02	1.24–1.28	1.27±0.02	1.22–1.30	1.25±0.01	1.23–1.26	19.305		1.152e-11
AG-adj	1.68±0.01	1.66–1.70	1.66±0.01	1.64–1.67	1.63±0.03	1.58–1.68	1.62±0.02	1.58–1.64	1.67±0.02	1.62–1.71	1.64±0.02	1.62–1.66	16.07*		1.631e-06
HL-adj	1.45±0.01	1.43–1.46	1.44±0.01	1.421.45	1.46±0.00	1.45–1.47	1.42±0.01	1.41–1.44	1.46±0.01	1.43–1.48	1.42±0.01	1.41–1.43	29.346		2.346e-15
HW-adj	1.26±0.01	1.23–1.27	1.24±0.01	1.22–1.26	1.30±0.01	1.28–1.31	1.24±0.01	1.23–1.25	1.29±0.02	1.25–1.32	1.21±0.01	1.19–1.22	71.8		2.2e-16
HD-adj	1.03±0.01	1.01–1.05	1.02±0.02	1.00–1.06	1.05±0.01	1.04–1.08	1.01±0.05	0.96–1.08	1.06±0.02	1.02–1.09	0.99±0.02	0.96–1.02	26.235*		2.212e-08
ED-adj	0.82±0.02	0.79–0.84	0.81±0.02	0.79–0.84	0.84±0.03	0.80–0.89	0.78±0.04	0.74–0.85	0.82±0.03	0.77–0.90	0.81±0.02	0.78–0.86	3.4355		0.00821
EE-adj	0.88±0.02	0.86–0.91	0.84±0.01	0.81–0.85	0.91±0.02	0.89–0.95	0.86±0.01	0.84–0.88	0.90±0.02	0.86–0.95	0.84±0.02	0.82–0.86	37.796		2.2e-16
ES-adj	1.05±0.01	1.04–10.6	1.03±0.01	1.01–1.04	1.10±0.03	1.05–1.12	1.07±0.02	1.05–1.11	1.06±0.01	1.03–1.09	1.02±0.01	1.01–1.03		49.93	1.432e-09
EN-adj	0.94±0.01	0.93–0.96	0.92±0.01	0.89–0.93	0.99±0.03	0.94–1.02	0.95±0.03	0.91–0.98	0.94±0.02	0.91–0.99	0.91±0.01	0.90–0.92		43.306	3.203e-08
IO-adj	0.80±0.02	0.78–0.85	0.78±0.02	0.75–0.82	0.80±0.01	0.78–0.82	0.74±0.05	0.69–0.80	0.85±0.03	0.79–0.94	0.78±0.02	0.76–0.81	15.953*		1.15e-06
EL-adj	0.37±0.03	0.32–0.40	0.31±0.06	0.20–0.43	0.42±0.05	0.36–0.49	0.35±0.07	0.28–0.46	0.27±0.07	0.13–0.37	0.36±0.05	0.28–0.44	10.569		1.996e-07
IN-adj	0.52±0.02	0.49–0.56	0.49±0.03	0.42–0.54	0.47±0.03	0.44–0.54	0.40±0.06	0.33–0.45	0.51±0.04	0.40–0.56	0.50±0.03	0.45–0.55		22.523	0.0004163
Meristics
SL	13.88±1.25	12–16	12.42±0.67	11–13	11.88±1.13	10–14	10.67±1.21	9–12	11.54±1.14	9–14	13.20±0.79	12–15		32.384	4.985e-06
IL	11.63±1.06	10–13	10.92±0.67	9–12	10.13±0.83	9–12	9.00±0.63	8–10	10.14±1.64	7–13	11.10±0.74	10–12		21.495	0.0006528
PVT	33.88±2.70	30–38	32.75±2.05	28–35	45.63±5.95	38–57	38.83±4.49	34–44	37.23±4.19	31–49	38.80±3.46	35–47		36.045	9.305e-07
LRT	20.00±1.07	19–22	20.33±0.78	19–22	22.63±1.69	20–26	23.33±1.51	21–25	21.85±1.12	20–25	20.70±1.16	19–22		32.554	4.614e-06
VS	36.25±2.19	33–40	35.92±1.68	34–40	38.50±5.15	31–46	41.50±1.05	40–43	36.92±3.88	31–47	36.30±1.57	33–39	18.707*		1.751e-07
4TL	21.75±1.67	20–24	20.33±1.23	18–22	21.63±1.60	20–24	20.17±0.41	20–21	21.27±1.31	18–23	21.40±0.84	20–23		10.839	0.05468
BB	4	4	4.25±0.45	4–5	4	4	4.33±0.52	4–5	4.02±0.36	3–5	4	4		8.5977	0.1262
