# Supplementary material for: ﻿Two new karst-adapted species in the Cyrtodactyluspulchellus group (Reptilia, Gekkonidae) from southern Thailand
Source: Zookeys. 2023 Sep 14;1179:313–52. doi: 10.3897/zookeys.1179.109712 (PMC10514696; doi:10.3897/zookeys.1179.109712)
Supplement: Supplementary material 3 — Descriptive morphometric (in millimetres) and meristic characters (min–max) of the type series [file zookeys-1179-313_article-109712__-s003.xlsx]

## Sheet: Table S3
Table S3. Descriptive morphometric (in millimetres) and meristic characters (min–max) of the type series of Cyrtodactylus sungaiupe sp. nov., Cyrtodactylus wangkhramensis sp. nov. and members of Clade A in the Cyrtodactylus pulchellus group. Abbreviations are defined in Materials and methods. Key: Re = regenerated; L = left; R = right; / = data unavailable or inapplicable.
Characters	Cyrtodactylus sungaiupe sp. nov.					Cyrtodactylus wangkhramensis sp. nov.					C. astrum				C. dayangbuntingensis				C. langkawiensis				C. lekaguli				C. stellatus
	Holotype	Holotype and paratype males		Paratype females		Holotype	Holotype and paratype males		Paratype females		Holotype and paratype males		Paratype females		Holotype and paratype males		Paratype immature female		Holotype and paratype males		Paratype females		Holotype and paratype males		Paratype females		Holotype and paratype males		Paratype females
	Male					Male
	n = 1	n = 4		n = 4		n = 1	n = 5		n = 7		n = 5		n = 3		n = 2		n = 1		n = 2		n = 4		n = 2		n = 4		n = 5		n = 5
		Mean±SD	Min–Max	Mean±SD	Min–Max		Mean±SD	Min–Max	Mean±SD	Min–Max	Mean±SD	Min–Max	Mean±SD	Min–Max	Mean±SD	Min–Max	Mean±SD	Min–Max	Mean±SD	Min–Max	Mean±SD	Min–Max	Mean±SD	Min–Max	Mean±SD	Min–Max	Mean±SD	Min–Max	Mean±SD	Min–Max
Morphometrics
SVL	89.7	97.03±5.40	89.70–102.70	99.15±8.10	87.30–104.60	94.2	92.64±3.12	87.40–95.50	94.10±2.45	92.30–98.80	102.2±4.65	97.1–108.3	99.7±6.63	92.2–104.8	98.50±0.71	98.0–99.0	81		89.25±5.73	85.20–93.30	96.13±4.21	90.10–99.80	102.6±4.62	91.5–108.5	98.00±8.84	80.00–106.10	91.78±4.36	86.30–95.90	92.30±3.82	86.60–96.10
TL (original)	122.52	122.52	/	125.06	/	/	119.48	/	123.50±4.38	120.40–126.60	/	/	/	/	/	/	/	/	/	/	/	/	/	/	/	/	/	/	/	/
TL (regenerated)	/	112.07±19.56	98.60–134.50	104.13±31.60	69.10–130.50	120.3	107.57±14.49	91.80–120.30	92.24±25.70	51.30–116.50	101.7±4.33	98.1–109.9	60.2	/	121.00±16.97	109–133	94	/	116.50±4.95	113.00–12.00	114.00±20.17	97.00–13.00	94.40±29.03	12.8–137.20	103.30±23.92	59.4–138.80	74.28±33.14	18.50–96.80	87.28±21.36	70.50–124.40
TW	6.4	6.78±0.71	6.00–7.60	6.23±0.91	4.90–6.90	5.4	6.20±0.98	5.40–7.40	5.61±0.18	5.60–6.10	10.3±1.00	8.7–11.4	8.50±0.50	8.10–8.80	8.45±0.35	8.20–8.70	5.9	/	8.35±1.34	7.40–9.30	7.85±0.17	7.70–8.10	7.20±0.81	5.80–8.30	6.00±0.48	5.20–6.60	8.80±0.86	7.50–9.70	8.64±1.29	7.10–10.30
FL	15.4	15.80±0.54	15.30–16.40	15.88±1.16	14.30–17.00	15.6	15.36±0.36	14.80–15.70	15.64±0.46	15.30–16.40	17.60±0.57	17.0–18.50	16.90±0.82	16.00–17.60	14.25±0.35	14.00–14.50	12.2	/	14.50±0.99	13.80–15.20	16.28±1.57	14.60–18.40	16.50±0.87	14.80–18.00	15.50±1.83	11.70–17.60	14.86±0.58	14.10–15.40	15.14±0.59	14.50–15.90
TBL	17.6	18.65±1.11	17.60–20.10	19.03±1.71	16.80–20.60	18.5	18.30±0.40	17.70–18.70	18.17±0.28	18.10–18.80	20.90±1.14	19.20–22.10	19.70±1.10	18.60–20.80	18.25–0.07	18.40–18.50	15.7	/	17.85±1.63	16.70–19.00	18.55±0.70	17.70±19.40	19.10±1.09	16.00–19.90	17.60±2.26	13.20–20.30	17.84±0.36	17.40–18.30	17.48±0.62	16.50–18.10
AG	41.9	47.53±5.06	41.90–53.90	49.43±5.26	41.60–52.90	44.6	44.22±1.78	41.10–45.50	46.24±1.70	45.10–49.20	41.6-±3.65	37.4–46.2	43.7±6.37	36.6–48.90	42.45±0.64	42.00–42.90	34.3	/	39.90±4.10	37.00–42.80	41.93±2.35	39.20–44.80	47.50±3.44	38.60–52.60	46.10±6.23	23.00–52.60	42.98±1.93	39.60–44.40	44.06±2.41	39.90–46.00
HL	26.3	28.00±1.35	26.30–29.40	28.38±2.62	24.90–30.40	26.4	26.80±0.73	25.80–27.50	27.69±0.55	27.50–28.80	29.30±1.11	28.10–30.70	26.60±1.87	26.50–30.10	19.40±0.14	19.30–19.50	16	/	24.70±0.99	24.00–25.40	27.15±1.51	25.00–28.2	29.30±1.32	26.00–31.10	27.50±2.36	23.00–30.60	26.18±1.18	24.80–27.60	26.56±0.60	25.70–27.30
HW	17	18.33±0.94	17.00–19.20	18.10±1.78	15.80–19.50	16.7	17.08±0.66	16.10–17.60	17.49±0.38	17.30–18.30	20.10±0.83	19.40–21.30	19.30±1.11	18.30–20.50	18.30±0.00	18.3	14.6	/	16.95±1.20	16.10–17.80	17.48±0.75	16.40–18.1	19.80±1.07	17.80–21.20	18.50±1.39	16.00–20.40	16.08±1.04	14.70–17.30	16.26±0.81	15.20–17.20
HD	9.7	10.78±0.82	9.70–11.70	10.58±0.79	9.40–11.10	10	10.48±0.66	9.80–11.50	10.36±0.32	10.10–10.80	11.60±0.64	10.80–12.20	10.90±0.40	10.50–11.30	10.50±0.57	10.1–10.9	8.7	/	10.3-±2.26	8.70–11.90	10.35±0.73	9.60–11.30	11.70±0.71	10.20–12.50	10.90±0.91	9.10–11.90	9.74±0.86	8.70–10.80	9.86±0.53	9.20–10.40
ED	5.9	6.53±0.49	5.90–7.00	6.75±0.57	5.90–7.10	6.2	6.58±0.33	6.20–7.00	6.41±0.17	6.30–6.70	7.00±0.41	6.60–7.70	6.60±0.46	6.20–7.10	6.05±0.21	5.90–6.20	5.2	/	6.10±1.27	5.20–7.00	6.10±0.59	5.60–6.90	6.70±0.38	5.90–7.40	6.50±0.71	5.60–8.00	6.54±0.73	5.80–7.60	6.40±0.47	5.60–6.80
EE	6.8	7.63±0.70	6.80–8.30	7.45±0.48	6.80–7.90	7	7.02±0.08	6.90–7.10	6.80±0.21	6.50–7.00	8.20±0.43	7.70–8.70	8.10±0.58	7.40–8.40	7.80±0.14	7.70–7.90	5.8	/	7.25±0.07	7.20–7.30	7.30±0.29	7.00–7.70	8.30±0.53	7.30–9.10	7.60±0.69	6.60–8.80	6.88±0.61	6.20–7.60	6.88±0.13	6.70–7.00
ES	10.5	11.15±0.44	10.50–11.50	11.33±0.88	10.10–12.20	10.7	10.76±0.43	10.30–11.30	10.84±0.25	10.90–11.50	12.70±0.86	11.40–13.70	12.20±0.93	11.60–13.30	11.65±0.35	11.40–11.90	9.1	/	11.35±1.91	10.00–12.70	12.05±0.24	11.70–12.20	11.8±0.58	7.30–9.10	11.80±0.58	10.70–12.50	10.40±0.55	9.80–10.90	10.58±0.33	10.10–10.90
EN	8	8.58±0.43	8.00–9.00	8.80±0.75	7.80–9.60	8.2	8.28±0.26	8.00–8.60	8.31±0.25	8.30–8.90	9.60±0.58	8.70–10.10	9.90±0.71	9.10–10.50	9.00±0.28	8.80–9.20	7.4	/	8.80±0.85	8.20–9.40	8.89±0.59	8.30–9.70	8.9-±0.42	8.00–9.40	8.40±0.75	6.90–9.30	8.08±0.22	7.50–8.50	5.68±0.44	5.30–6.20
IO	6	6.38±0.43	6.00–7.00	6.23±0.49	5.60–6.70	5.7	6.00±0.44	5.40–6.50	6.09±0.33	5.60–6.40	6.40±0.44	5.80–7.00	6.10±0.35	5.70–6.30	8.55±0.78	8.00–9.10	6.8	/	5.45±1.20	4.60–6.30	5.63±0.40	5.20–6.10	7.30±0.61	6.10–7.80	6.80±0.94	5.10–7.70	5.68±0.44	5.30–6.20	6.14±0.34	5.80–6.60
EL	1.9	2.28±0.26	1.90–2.50	2.43±0.17	2.20–2.60	2	1.94±0.21	1.60–2.10	2.17±0.36	1.90–2.80	2.60±0.30	2.30–3.00	2.80±0.35	2.40–3.10	1.95±0.21	1.80–2.10	1.8	/	2.35±0.78	1.80–2.90	2.23±0.21	2.00–2.50	1.9±0.33	1.40–2.20	1.90±0.29	1.30–2.40	2.22±0.23	2.00–2.50	2.38±0.36	2.00–2.80
IN	3.4	3.35±0.19	3.20–3.60	3.35±0.26	3.00–3.60	3	2.90±0.25	2.70–3.30	3.26±0.15	3.10–3.50	2.90±0.13	2.70–3.00	3.10±0.36	2.80–3.50	3.00±0.14	2.90–3.10	2.6	/	2.50±0.28	2.30–2.70	2.53±0.39	2.10–2.90	3.40±0.43	2.70–4.00	3.00±0.41	2.60–3.70	2.86±0.32	2.50–3.20	3.32±0.35	2.90–3.80
Meristics		Min-Max					Min-Max				Min-Max				Min-Max				Min-Max				Min-Max				Min-Max
SL	13L/15R	12–16				12L/12R	11–14	11–14	11–14	11–14	10–14	10–14	10–14	10–14	12–14	12–14	12–14	12–14	9–12	9–12	9–12	9–12	9–14	9–14	9–14	9–14	12–15	12–15	12–15	12–15
SL-mid-eye	9L/10R	8–11				8L/8R	7­10	7­10	7­10	7­10	7 or 9	7 or 9	7 or 9	7 or 9	/	/	/	/	/	/	/	/	7–11	7–11	7–11	7–11	7–11	7–11	7–11	7–11
IL	13L/11R	10–13				11L/11R	9–13	9–13	9–13	9–13	10–12	10–12	10–12	10–12	10 or 11	10 or 11	10 or 11	10 or 11	8–10	8–10	8–10	8–10	7–13	7–13	7–13	7–13	10–12	10–12	10–12	10–12
IL-mid-eye	8L/7R	7–9				7L/7R	7–9	7–9	7–9	7–9	5 or 6	5 or 6	5 or 6	5 or 6	/	/	/	/	/	/	/	/	6–9	6–9	6–9	6–9	6–8	6–8	6–8	6–8
PVT	36	30–38				32	28–35	28–35	28–35	28–35	38–57	38–57	38–57	38–57	35 or 36	35 or 36	35 or 36	35 or 36	34–44	34–44	34–44	34–44	31–49	31–49	31–49	31–49	35–47	35–47	35–47	35–47
LRT	19	19–22				20	19­21	19­21	19­21	19­21	20–26	20–26	20–26	20–26	20 or 22	20 or 22	20 or 22	20 or 22	21–25	21–25	21–25	21–25	20–25	20–25	20–25	20–25	19–22	19–22	19–22	19–22
VS	37	33–40				35	34–40	34–40	34–40	34–40	31–46	31–46	31–46	31–46	36 or 37	36 or 37	36 or 37	36 or 37	40–43	40–43	40–43	40–43	31–47	31–47	31–47	31–47	33–39	33–39	33–39	33–39
4FLU	13/13	11–15				11L/11R	11–13	11–13	11–13	11–13	12–15	12–15	12–15	12–15	/	/	/	/	/	/	/	/	11–15	11–15	11–15	11–15	11–14	11–14	11–14	11–14
4FLE	6L/6R	5–7				6L/6R	6	6	6	6	5 or 6	5 or 6	5 or 6	5 or 6	/	/	/	/	/	/	/	/	5 or 6	5 or 6	5 or 6	5 or 6	5–7	5–7	5–7	5–7
4FL	19/19	17–21				17L/17R	17–19	17–19	17–19	17–19	17–21	17–21	17–21	17–21	/	/	/	/	/	/	/	/	16–21	16–21	16–21	16–21	17–20	17–20	17–20	17–20
4TLU	13/13	13–16				11L/11R	11–14	11–14	11–14	11–14	13 or 15	13 or 15	13 or 15	13 or 15	/	/	/	/	/	/	/	/	11–15	11–15	11–15	11–15	12–15	12–15	12–15	12–15
4TLE	7L/7R	7–8				7L/7R	7 or 8	7 or 8	7 or 8	7 or 8	7–9	7–9	7–9	7–9	/	/	/	/	/	/	/	/	6–10	6–10	6–10	6–10	8 or 9	8 or 9	8 or 9	8 or 9
4TL	20/20	20–24				18/18	18–22	19–22	19–22	19–22	20–24	20–24	20–24	20–24	21–23	21–23	21–23	21–23	20 or 21	20 or 21	20 or 21	20 or 21	18–24	18–24	18–24	18–24	20–23	20–23	20–23	20–23
FPP	33	29–34				32	32–36	32–36	32–36	32–36	28–38	28–38	28–38	28–38	26 or 29	26 or 29	26 or 29	26 or 29	30	30	30	30	32–38	32–38	32–38	32–38	24–29	24–29	24–29	24–29
BB	4	4				4	4 or 5	4 or 5	4 or 5	4 or 5	4	4	4	4	4	4	4	4	4 or 5	4 or 5	4 or 5	4 or 5	3–5	3–5	3–5	3–5	4	4	4	4
LCB	10	8 or 10				Re	10 or 11	10 or 11	10 or 11	10 or 11	/	/	/	/	/	/	/	/	/	/	/	/	9–12	9–12	9–12	9–12	10	10	10	10
DCB	9	9				Re	11	11	11	11	/	/	/	/	/	/	/	/	11–16	11–16	11–16	11–16	9–13	9–13	9–13	9–13	11	11	11	11
