# Supplementary material for: ﻿Two new karst-adapted species in the Cyrtodactyluspulchellus group (Reptilia, Gekkonidae) from southern Thailand
Source: Zookeys. 2023 Sep 14;1179:313–52. doi: 10.3897/zookeys.1179.109712 (PMC10514696; doi:10.3897/zookeys.1179.109712)
Supplement: Supplementary material 4 — Diagnostic characters of the C.pulchellus group including two new species [file zookeys-1179-313_article-109712__-s004.xlsx]

## Sheet: Tables S4
Table S4. Diagnostic characters of the C. pulchellus group including two new species, Cyrtodactylus sungaiupe sp. nov. and Cyrtodactylus wangkhramensis sp. nov. Red shaded cells indicate the differences with Cyrtodactylus sungaiupe sp. nov. Blue shaded cells indicate the differences with Cyrtodactylus wangkhramensis sp. nov. Yellow shaded cells indicate the differences with both Cyrtodactylus sun…
Characters	Clade A							Clade B
	Cyrtodactylus sungaiupe sp. nov.	Cyrtodactylus wangkhramensis sp. nov.	C. astrum	C. dayangbuntingensis	C. langkawiensis	C. lekaguli	C. stellatus	C. australotitiwangsaensis	C. bintangrendah	C. bintangtinggi	C. evanquahi	C. hidupselamanya	C. jelawangensis	C. lenggongensis	C. macrotuberculatus	C. pulchellus	C. sharkari	C. timur	C. trilatofasciatus
Sample size	11	12	13	3	16	29	18	12	6	14	3	14	4	4	39	13	1	5	6
Maximum SVL	104.6	98.8	108.3	99	99.8	108.5	96.1	120.1	114.4	111.1	96	102.7	119.8	103.1	117.9	114.1	100.1	120.5	122.2
SL	12–16	11–14	10–14	12–14	9–12	9–15	12–15	9–12	8–12	9–13	9 or 10	9–12	9–12	10 or 11	9–12	9–11	11	10–12	10–12
SL-mid-eye	8–11	7–10	7–9	/	/	7–11	7–11	/	/	/	/	/	/	/	/	/	/	/	/
IL	10–13	9–13	9–12	10–11	8–10	7–13	10–13	9–13	8 or 10	8–11	9 or 10	8–11	9–11	8–10	9–11	8–11	10	8–10	8–11
IL-mid-eye	6–9	7–9	5–6	/	/	6–9	6–9	/	/	/	/	/	/	/	/	/	/	/	/
PVT	30–38	28–35	38–57	35 or 36	34–44	27–49	32–47	37–45	36–44	31–42	31–34	39–48	36–42	36–41	34–49	33–34	31	38–43	34–38
LRT	19–22	19–21	20–29	20–22	21–25	20–25	19–23	22–30	22–25	21–26	18–23	19–24	23 or 25	22–25	19–27	22–26	24	21–24	23–27
VS	32–40	34–40	31–46	36–39	38–43	31–47	32–40	32–40	31–39	36–40	29–33	26–33	31–36	32 or 33	17–28	29–34	41	31–40	33–36
4FLU	11–15	11–13	12–15*	/	/	11–15	11–14	/	/	/	/	/	/	/	/	/	/	/	/
4FLE	5–7	6	5–6*	/	/	5 or 6	5–7	/	/	/	/	/	/	/	/	/	/	/	/
4FL	17–21	17–19	17–21*	/	/	16–21	17–20	/	/	/	/	/	/	/	/	/	/	/	/
4TLU	13–16	11–14	13–15*	/	/	11–15	12–15	/	/	/	/	/	/	/	/	/	/	/	/
4TLE	7–8	7 or 8	7–9*	/	/	6–10	7–9	/	/	/	/	/	/	/	/	/	/	/	/
4TL	20–24	18–22	20–24	21–23	19–21	18–24	20–23	21–25	21–24	21–24	22 or 23	19–24	21–24	20–23	19–23	21–26	24	21–25	22–27
FPP in adult males	29–34	32–36	28–38	26–29	30	32–38	24–29	39–45	41–46	37–41	32–36	17–22	36	39 or 41	28–42	33–39	46	21 or 22	41–46
PP in adult females	Absent	Absent	Absent	Absent	Absent	Absent	11–15	Absent	Absent	Absent	Absent	Absent	Absent	Absent	Absent	Absent	Absent	Absent	Absent
No. of body bands	4	4 or 5	4	4	4 or 5	3–5	4	3 or 4	4	3 or 4	6 or 7	4	4	4 or 5	3–4	4	4	4	3
Body band/interspace ratio	0.66–1.64	0.82–1.70	0.98–2.07	0.75	0.75–1.00	0.73–1.42	0.92–1.68	1.00–2.00	1.00–1.25	1.00–1.25	0.82–1.10	1.00–1.25	1.00–1.50	0.50–1.25	0.95–1.74	0.75–1.25	1.75	1.00–1.25	2.00–2.75
LCB	8 or 13	10 or 11	/	/	/	8–17	10 or 11	/	/	/	10	7	/	/	/	/	/	/	/
DCB	9 or 12	11	13 or 14	/	11–16	9–16	10–12	7–8	8 or 9	8–10	9–11	8–10	10	14	7–10	8–10	7	8–10	6 or 7
Precloacal groove in males	Deep	Deep	Deep	Deep	Deep	Deep	Deep	Deep	Deep	Deep	Shallow	Deep	Deep	Deep	Deep	Deep	Shallow	Deep	Deep
Femoroprecloacal pores continuous	Both	Yes	Yes	Yes	Yes	Yes	Both	Yes	Yes	Yes	Yes	Yes	Yes	Yes	Yes	Yes	Yes	Yes	Yes
Tuberculation	W	W	W	W	W	W	W	P	P	P	P	W	P	W	P	P	W	W	P
Tubercles on ventral surface of forelimb	No	No	No	No	No	No	No	No	No	No	No	No	Yes	No	Yes	No	No	No	No
Tubercles in gular region	No	No	No	No	No	No	No	No	No	No	No	No	No	No	Yes	No	No	No	No
Ventrolateral fold tuberculate	No	No	No	No	No	No	No	No	Yes	No	No	No	No	No	Yes	No	No	No	No
Dorsum bearing scattered pattern of white tubercles	No	No	Yes	Yes	No	No	Yes	No	No	No	No	No	No	No	No	No	No	No	No
Hatchlings/juveniles with white tail tip	Yes	/	Yes	Yes	Yes	Yes	Yes	No	No	No	Yes	Yes	Yes	/	No	No	/	No	/
White caudal bands in adults immaculate	No	No	No	No	No	No	No	Yes	Yes	Yes	No	Yes	No	Yes	No	Yes	Yes	Yes	Yes
Posterior portion of tail white in adults	No	No	No	No	No	No	No	No	No	No	Yes	Yes	No	No	No	No	No	No	No
Tubercles on at least anterior 1/3 of tail	No	No	Yes	No	Yes	Yes	/	Yes	Yes	Yes	No	No	Yes	Yes	Yes	Yes	Yes	No	Yes
PCT rows	1–2	1–2	1	1–3	1–2	1	1–2	1–2	1–2	1–2	1	1–2	1–2	1	1–2	1	2	1	1–2
No of PCT in per row	(1–3)+(3–4)	(1–3)+(2–4)	3–4	(1–3)+(3–4)+(2–4)	(1–4)+(3–4)	3–4	(2–4)+(5)	(1–4)+(2–4)	(1–4)+(1–3)	(1–3)+(3–4)	3	(1–2)+(2–3)	(1–4)+(3)	2–3	(1–4)+(2–3)	3	2+(3–4)	3–4	(2–3)+(3)
* n = 2, data from LSUHC 09928 and LSUHC 100075

## Sheet: References
Reference
Grismer LL, Ahmad N (2008) A new insular species of Cyrtodactylus (Squamata: Gekkonidae) from the Langkawi Archipelago, Kedah, Peninsular Malaysia. Zootaxa 1924: 53–68. https://doi.org/10.5281/zenodo.184763
Grismer LL, Wood Jr PL, Quah ES, Anuar S, Muin MA, Sumontha M, Ahmad N, Bauer AM, Wangkulangkul S, Grismer JL, Pauwels OS (2012) A phylogeny and taxonomy of the Thai-Malay Peninsula Bent-toed Geckos of the Cyrtodactylus pulchellus complex (Squamata: Gekkonidae): combined morphological and molecular analyses with descriptions of seven new species. Zootaxa 3520: 1–55. https://doi.org/10.5281/zenodo…
Grismer LL, Wood Jr PL, Anuar S, Quah ES, Muin MA, Mohamed M, Chan KO, Sumarli AX, Loredo AI, Heinz HM (2014) The phylogenetic relationships of three new species of the Cyrtodactylus pulchellus complex (Squamata: Gekkonidae) from poorly explored regions in northeastern Peninsular Malaysia. Zootaxa 3786(3): 359–381. https://doi.org/10.11646/zootaxa.3786.3.6
Grismer LL, Wood Jr PL, Anuar S, Grismer MS, Quah ES, Murdoch ML, Muin MA, Davis HR, Aguilar C, Klabacka R, Cobos AJ, Aowphol A, Site Jr JW (2016) Two new Bent-toed Geckos of the Cyrtodactylus pulchellus complex from Peninsular Malaysia and multiple instances of convergent adaptation to limestone forest ecosystems. Zootaxa 4105(5): 401–429. http://doi.org/10.11646/zootaxa.4105.5.1
Quah ES, Grismer LL, Wood Jr PL, Sah SAM (2019) The discovery and description of a new species of Bent-toed Gecko of the Cyrtodactylus pulchellus complex (Squamata: Gekkonidae) from the Langkawi Archipelago, Kedah, Peninsular Malaysia. Zootaxa 4668(1): 51–75. https://doi.org/10.11646/zootaxa.4668.1.3
Termprayoon K, Rujirawan A, Ampai N, Wood Jr PL, Aowphol A (2021a) A new insular species of the Cyrtodactylus pulchellus group (Reptilia, Gekkonidae) from Tarutao Island, southern Thailand revealed by morphological and genetic evidence. ZooKeys 1070: 101–134. https://doi.org/10.3897/zookeys.1070.73659
Termprayoon K, Rujirawan A, Grismer LL, Wood Jr PL, Aowphol A (2021b) Taxonomic reassessment and phylogenetic placement of Cyrtodactylus phuketensis (Reptilia, Gekkonidae) based on morphological and molecular evidence. ZooKeys 1040: 91–121. https://doi.org/10.3897/zookeys.1040.65750
Wood JR PL, Grismer LL, Muin MA, Anuar S, Oaks JR, Sites Jr JW (2020) A new potentially endangered limestone-associated Bent-toed Gecko of the Cyrtodactylus pulchellus (Squamata: Gekkonidae) complex from northern Peninsular Malaysia. Zootaxa 4751(3): 437–460. https://doi.org/10.11646/zootaxa.4751.3.2
